# Supplementary material for: Host phylogeny and seasonality shapes avian haemosporidian prevalence in a Brazilian biodiverse and dry forest: the Caatinga
Source: Parasitology. 2023 May 29;150(14):1277–85. doi: 10.1017/S0031182023000549 (PMC10941212; doi:10.1017/S0031182023000549)
Supplement: de Angeli Dutra et al. supplementary material 1 — de Angeli Dutra et al. supplementary material [file S0031182023000549sup001.xlsx]

## Sheet: Sheet1
Code	Ring	Specie	Family	Month_Year	Locality	Season	Season_1	Diagnose	Diagnose_P	Diagnose_H	Parasite_genus	Linaege	Sex	Age	Incubation	Ectoparasites
1	C90551	Phaeomyias_murina	Tyrannidae	June/2013	ESEC-Serra_Negra_do_Norte/RN	End_Rainy	Rainy	1	0	0	NA	NA	NA	A	0	0
2	G108712	Columbina_minuta	Columbidae	June/2013	ESEC-Serra_Negra_do_Norte/RN	End_Rainy	Rainy	1	0	0	NA	NA	M	A	0	1
3	E146365	Elaenia_albiceps	Tyrannidae	June/2013	ESEC-Serra_Negra_do_Norte/RN	End_Rainy	Rainy	1	0	0	NA	NA	NA	A	0	1
4	G108721	Columbina_minuta	Columbidae	June/2013	ESEC-Serra_Negra_do_Norte/RN	End_Rainy	Rainy	1	0	1	H	SocH3	F	A	0	1
6	E146366	Empidonomus_varius	Tyrannidae	June/2013	ESEC-Serra_Negra_do_Norte/RN	End_Rainy	Rainy	0	0	0	NA	NA	NA	J	0	0
7	G108711	Columbina_minuta	Columbidae	June/2013	ESEC-Serra_Negra_do_Norte/RN	End_Rainy	Rainy	0	0	0	NA	NA	M	A	0	1
8	G108716	Myiodynastes_maculatus	Tyrannidae	June/2013	ESEC-Serra_Negra_do_Norte/RN	End_Rainy	Rainy	0	0	0	NA	NA	NA	A	0	1
9	G108715	Myiodynastes_maculatus	Tyrannidae	June/2013	ESEC-Serra_Negra_do_Norte/RN	End_Rainy	Rainy	0	0	0	NA	NA	NA	A	0	1
10	E146371	Casiornis_fuscus	Tyrannidae	June/2013	ESEC-Serra_Negra_do_Norte/RN	End_Rainy	Rainy	0	0	0	NA	NA	NA	A	0	1
11	G108704	Columbina_minuta	Columbidae	June/2013	ESEC-Serra_Negra_do_Norte/RN	End_Rainy	Rainy	1	0	0	NA	NA	M	A	0	0
12	G108706	Myiodynastes_maculatus	Tyrannidae	June/2013	ESEC-Serra_Negra_do_Norte/RN	End_Rainy	Rainy	0	0	0	NA	NA	F	NA	NA	NA
13	G108703	Columbina_minuta	Columbidae	June/2013	ESEC-Serra_Negra_do_Norte/RN	End_Rainy	Rainy	0	0	0	NA	NA	M	A	0	1
14	H108795	Coccyzus_melacoryphus	Cuculidae	June/2013	ESEC-Serra_Negra_do_Norte/RN	End_Rainy	Rainy	0	0	0	NA	NA	NA	A	1	1
15	E146370	Elaenia_albiceps	Tyrannidae	June/2013	ESEC-Serra_Negra_do_Norte/RN	End_Rainy	Rainy	1	1	0	P	PHPAT01	NA	A	0	0
16	E146374	Casiornis_fuscus	Tyrannidae	June/2013	ESEC-Serra_Negra_do_Norte/RN	End_Rainy	Rainy	1	1	0	P	PADOM09/Plas	NA	A	2	1
17	M11133	Glaucidium_brasilianum	Strigidae	June/2013	ESEC-Serra_Negra_do_Norte/RN	End_Rainy	Rainy	0	0	0	NA	N/A	NA	A	0	1
18	C90469	Phaeomyias_murina	Tyrannidae	June/2013	ESEC-Serra_Negra_do_Norte/RN	End_Rainy	Rainy	1	0	1	H	Hp1_477/478	NA	A	0	1
19	G108717	Myiodynastes_maculatus	Tyrannidae	June/2013	ESEC-Serra_Negra_do_Norte/RN	End_Rainy	Rainy	0	0	0	NA	NA	NA	A	0	1
20	G108718	Columbina_minuta	Columbidae	June/2013	ESEC-Serra_Negra_do_Norte/RN	End_Rainy	Rainy	1	0	0	NA	NA	M	A	0	1
21	G108702	Turdus_amaurochalinus	Turdidae	June/2013	ESEC-Serra_Negra_do_Norte/RN	End_Rainy	Rainy	1	0	0	NA	N/A	F	A	0	0
22	G108705	Columbina_minuta	Columbidae	June/2013	ESEC-Serra_Negra_do_Norte/RN	End_Rainy	Rainy	0	0	0	NA	NA	NA	A	0	1
23	H108929	Myiodynastes_maculatus	Tyrannidae	June/2013	ESEC-Serra_Negra_do_Norte/RN	End_Rainy	Rainy	0	0	0	NA	NA	NA	A	0	1
24	C90387	Phaeomyias_murina	Tyrannidae	June/2013	ESEC-Serra_Negra_do_Norte/RN	End_Rainy	Rainy	1	0	0	NA	NA	NA	A	0	0
25	C90464	Phaeomyias_murina	Tyrannidae	June/2013	ESEC-Serra_Negra_do_Norte/RN	End_Rainy	Rainy	1	1	0	P	P1_477/478	NA	A	0	1
26	F38878	Myiarchus_tyrannulus	Tyrannidae	June/2013	ESEC-Serra_Negra_do_Norte/RN	End_Rainy	Rainy	0	0	0	NA	NA	NA	A	0	1
27	G108699	Myiodynastes_maculatus	Tyrannidae	June/2013	ESEC-Serra_Negra_do_Norte/RN	End_Rainy	Rainy	0	0	0	NA	NA	NA	A	0	1
28	G108576	Columbina_minuta	Columbidae	June/2013	ESEC-Serra_Negra_do_Norte/RN	End_Rainy	Rainy	1	0	1	H	SocH3_	NA	A	0	0
29	E146373	Pachyramphus_polychopterus	Tityridae	June/2013	ESEC-Serra_Negra_do_Norte/RN	End_Rainy	Rainy	1	0	1	H	PAPOL03	F	A	2	1
30	F38877	Myiarchus_swainsoni	Tyrannidae	June/2013	ESEC-Serra_Negra_do_Norte/RN	End_Rainy	Rainy	1	0	1	H	ELALB01	NA	A	0	1
31	F38876	Myiarchus_tyrannulus	Tyrannidae	June/2013	ESEC-Serra_Negra_do_Norte/RN	End_Rainy	Rainy	1	1	0	P	MYITIR01	NA	A	0	0
32	G108698	Myiodynastes_maculatus	Tyrannidae	June/2013	ESEC-Serra_Negra_do_Norte/RN	End_Rainy	Rainy	0	0	0	NA	NA	NA	A	0	0
33	E146367	Elaenia_albiceps	Tyrannidae	June/2013	ESEC-Serra_Negra_do_Norte/RN	End_Rainy	Rainy	0	0	0	NA	NA	NA	A	0	1
34	C90462	Phaeomyias_murina	Tyrannidae	June/2013	ESEC-Serra_Negra_do_Norte/RN	End_Rainy	Rainy	1	0	0	NA	NA	NA	A	0	0
35	C90253	Sittasomus_griseicapillus	Dendrocolaptidae	June/2013	ESEC-Serra_Negra_do_Norte/RN	End_Rainy	Rainy	1	0	0	NA	N/A	NA	A	0	1
36	G108695	Columbina_minuta	Columbidae	June/2013	ESEC-Serra_Negra_do_Norte/RN	End_Rainy	Rainy	1	0	1	H	Haem/Haem	M	A	0	0
37	G108696	Columbina_minuta	Columbidae	June/2013	ESEC-Serra_Negra_do_Norte/RN	End_Rainy	Rainy	1	0	1	H	SocH3	M	A	0	1
38	G108697	Myiodynastes_maculatus	Tyrannidae	June/2013	ESEC-Serra_Negra_do_Norte/RN	End_Rainy	Rainy	0	0	0	NA	NA	NA	J	0	1
39	M11150	Leptotila_verreauxi	Columbidae	June/2013	ESEC-Serra_Negra_do_Norte/RN	End_Rainy	Rainy	1	1	0	P	LEVER03	NA	A	0	1
40	E146372	Cnemotriccus_fuscatus	Tyrannidae	June/2013	ESEC-Serra_Negra_do_Norte/RN	End_Rainy	Rainy	0	0	0	NA	N/A	NA	A	0	1
41	M109042	Columbina_talpacoti	Columbidae	June/2013	ESEC-Serra_Negra_do_Norte/RN	End_Rainy	Rainy	1	0	0	NA	N/A	M	A	0	0
42	M108710	Columbina_minuta	Columbidae	June/2013	ESEC-Serra_Negra_do_Norte/RN	End_Rainy	Rainy	1	0	0	NA	NA	M	A	0	0
43	F38884	Tyrannus_melancholicus	Tyrannidae	June/2013	ESEC-Serra_Negra_do_Norte/RN	End_Rainy	Rainy	0	0	0	NA	NA	NA	A	0	1
44	E146364	Casiornis_fuscus	Tyrannidae	June/2013	ESEC-Serra_Negra_do_Norte/RN	End_Rainy	Rainy	0	0	0	NA	NA	NA	A	0	0
45	C90468	Phaeomyias_murina	Tyrannidae	June/2013	ESEC-Serra_Negra_do_Norte/RN	End_Rainy	Rainy	1	0	0	NA	NA	NA	A	0	1
46	G108709	Columbina_minuta	Columbidae	June/2013	ESEC-Serra_Negra_do_Norte/RN	End_Rainy	Rainy	1	0	1	H	COPIC01	M	A	0	1
47	D125664	Picumnus_limae	Picidae	June/2013	ESEC-Serra_Negra_do_Norte/RN	End_Rainy	Rainy	1	0	0	NA	N/A	M	A	1	0
48	G108713	Myiodynastes_maculatus	Tyrannidae	June/2013	ESEC-Serra_Negra_do_Norte/RN	End_Rainy	Rainy	0	0	0	NA	NA	NA	A	0	1
49	E146310	Pachyramphus_polychopterus	Tityridae	June/2013	ESEC-Serra_Negra_do_Norte/RN	End_Rainy	Rainy	1	0	1	H	PAPOL03	F	A	2	1
50	G108693	Myiodynastes_maculatus	Tyrannidae	June/2013	ESEC-Serra_Negra_do_Norte/RN	End_Rainy	Rainy	1	0	0	NA	NA	NA	A	0	0
51	L131211	Zenaida_auriculata	Columbidae	June/2013	ESEC-Serra_Negra_do_Norte/RN	End_Rainy	Rainy	1	0	1	H	SocH2	NA	A	0	0
52	E146363	Elaenia_albiceps	Tyrannidae	June/2013	ESEC-Serra_Negra_do_Norte/RN	End_Rainy	Rainy	0	0	0	NA	NA	NA	A	0	1
53	G108719	Columbina_minuta	Columbidae	June/2013	ESEC-Serra_Negra_do_Norte/RN	End_Rainy	Rainy	0	0	0	NA	NA	M	A	0	1
54	C90467	Phaeomyias_murina	Tyrannidae	June/2013	ESEC-Serra_Negra_do_Norte/RN	End_Rainy	Rainy	0	0	0	NA	NA	NA	A	0	0
55	G108694	Columbina_minuta	Columbidae	June/2013	ESEC-Serra_Negra_do_Norte/RN	End_Rainy	Rainy	1	0	1	H	SocH2	M	A	0	1
56	G108690	Columbina_minuta	Columbidae	June/2013	ESEC-Serra_Negra_do_Norte/RN	End_Rainy	Rainy	1	0	1	H	COPIC01_	M	A	0	1
57	G108692	Columbina_minuta	Columbidae	June/2013	ESEC-Serra_Negra_do_Norte/RN	End_Rainy	Rainy	1	0	1	H	SocH3	M	A	0	0
58	H109041	Coccyzus_melacoryphus	Cuculidae	June/2013	ESEC-Serra_Negra_do_Norte/RN	End_Rainy	Rainy	0	0	0	NA	NA	NA	A	0	0
59	F38876	Myiarchus_tyrannulus	Tyrannidae	June/2013	ESEC-Serra_Negra_do_Norte/RN	End_Rainy	Rainy	0	0	0	NA	NA	NA	A	0	0
60	G108714	Columbina_minuta	Columbidae	June/2013	ESEC-Serra_Negra_do_Norte/RN	End_Rainy	Rainy	0	0	0	NA	NA	M	A	0	0
61	H109046	Coccyzus_melacoryphus	Cuculidae	June/2013	ESEC-Serra_Negra_do_Norte/RN	End_Rainy	Rainy	0	0	0	NA	NA	NA	A	0	1
62	G108691	Columbina_minuta	Columbidae	June/2013	ESEC-Serra_Negra_do_Norte/RN	End_Rainy	Rainy	0	0	0	NA	NA	F	A	0	0
63	C90428	Phaeomyias_murina	Tyrannidae	June/2013	ESEC-Serra_Negra_do_Norte/RN	End_Rainy	Rainy	0	0	0	NA	NA	NA	A	0	0
64	J24650	Coccyzus_melacoryphus	Cuculidae	June/2013	ESEC-Serra_Negra_do_Norte/RN	End_Rainy	Rainy	0	0	0	NA	NA	NA	A	1	1
65	G108201	Nystalus_maculatus	Bucconidae	June/2013	ESEC-Serra_Negra_do_Norte/RN	End_Rainy	Rainy	1	0	1	H	NYSMAC03/NYSMAC04	NA	A	0	0
66	G108699	Myiodynastes_maculatus	Tyrannidae	June/2013	ESEC-Serra_Negra_do_Norte/RN	End_Rainy	Rainy	1	0	1	H	NYSMAC03	NA	A	0	1
67	G104206	Columbina_minuta	Columbidae	June/2013	ESEC-Serra_Negra_do_Norte/RN	End_Rainy	Rainy	0	0	0	NA	NA	F	A	0	0
68	H108943	Nystalus_maculatus	Bucconidae	June/2013	ESEC-Serra_Negra_do_Norte/RN	End_Rainy	Rainy	1	0	0	NA	N/A	NA	A	0	0
69	C90548	Phaeomyias_murina	Tyrannidae	June/2013	ESEC-Serra_Negra_do_Norte/RN	End_Rainy	Rainy	1	1	0	P	_PADOM09_	NA	A	0	0
70	G104207	Pitangus_sulphuratus	Tyrannidae	June/2013	ESEC-Serra_Negra_do_Norte/RN	End_Rainy	Rainy	1	1	0	P	PADOM11	NA	J	0	0
71	G108308	Columbina_minuta	Columbidae	June/2013	ESEC-Serra_Negra_do_Norte/RN	End_Rainy	Rainy	0	0	0	NA	NA	NA	A	0	1
72	E146124	Elaenia_albiceps	Tyrannidae	June/2013	ESEC-Serra_Negra_do_Norte/RN	End_Rainy	Rainy	1	0	0	NA	NA	NA	A	0	1
73	G108692	Columbina_minuta	Columbidae	June/2013	ESEC-Serra_Negra_do_Norte/RN	End_Rainy	Rainy	1	0	1	H	SocH3	M	A	0	0
74	G104210	Columbina_minuta	Columbidae	June/2013	ESEC-Serra_Negra_do_Norte/RN	End_Rainy	Rainy	0	0	0	NA	NA	M	A	0	0
75	G104211	Columbina_minuta	Columbidae	June/2013	ESEC-Serra_Negra_do_Norte/RN	End_Rainy	Rainy	0	0	0	NA	NA	F	A	0	0
76	G104209	Columbina_minuta	Columbidae	June/2013	ESEC-Serra_Negra_do_Norte/RN	End_Rainy	Rainy	0	0	0	NA	NA	F	A	0	1
77	H109045	Coccyzus_melacoryphus	Cuculidae	June/2013	ESEC-Serra_Negra_do_Norte/RN	End_Rainy	Rainy	0	0	0	NA	NA	NA	A	0	0
78	G108473	Columbina_minuta	Columbidae	June/2013	ESEC-Serra_Negra_do_Norte/RN	End_Rainy	Rainy	0	0	0	NA	NA	M	A	0	0
79	G104284	Columbina_minuta	Columbidae	June/2013	ESEC-Serra_Negra_do_Norte/RN	End_Rainy	Rainy	1	0	0	NA	NA	M	A	0	0
80	G104213	Myiodynastes_maculatus	Tyrannidae	June/2013	ESEC-Serra_Negra_do_Norte/RN	End_Rainy	Rainy	0	0	0	NA	NA	M	A	0	0
81	H109088	Coccyzus_melacoryphus	Cuculidae	June/2013	ESEC-Serra_Negra_do_Norte/RN	End_Rainy	Rainy	0	0	0	NA	NA	NA	A	0	1
82	E146127	Pachyramphus_polychopterus	Tityridae	June/2013	ESEC-Serra_Negra_do_Norte/RN	End_Rainy	Rainy	1	1	0	P	PADOM09	NA	J	0	0
83	F38989	Myiarchus_swainsoni	Tyrannidae	June/2013	ESEC-Serra_Negra_do_Norte/RN	End_Rainy	Rainy	1	0	1	H	PAPOL03	NA	A	0	0
84	E129961	Pachyramphus_polychopterus	Tityridae	June/2013	ESEC-Serra_Negra_do_Norte/RN	End_Rainy	Rainy	1	0	1	H	PAPOL03	F	A	1	1
85	G104214	Columbina_minuta	Columbidae	June/2013	ESEC-Serra_Negra_do_Norte/RN	End_Rainy	Rainy	0	0	0	NA	NA	NA	A	0	0
86	H109089	Coccyzus_melacoryphus	Cuculidae	June/2013	ESEC-Serra_Negra_do_Norte/RN	End_Rainy	Rainy	0	0	0	NA	NA	NA	A	0	1
87	G104212	Columbina_minuta	Columbidae	June/2013	ESEC-Serra_Negra_do_Norte/RN	End_Rainy	Rainy	0	0	0	NA	NA	M	A	0	0
88	H108903	Nystalus_maculatus	Bucconidae	June/2013	ESEC-Serra_Negra_do_Norte/RN	End_Rainy	Rainy	0	0	0	NA	N/A	NA	A	0	0
89	E146128	Elaenia_albiceps	Tyrannidae	June/2013	ESEC-Serra_Negra_do_Norte/RN	End_Rainy	Rainy	1	0	1	H	PAPOL03	NA	A	0	0
90	E146464	Pachyramphus_polychopterus	Tityridae	June/2013	ESEC-Serra_Negra_do_Norte/RN	End_Rainy	Rainy	0	0	0	NA	NA	NA	J	0	0
91	C90549	Phaeomyias_murina	Tyrannidae	June/2013	ESEC-Serra_Negra_do_Norte/RN	End_Rainy	Rainy	0	0	0	NA	NA	NA	A	0	0
92	E146129	Coryphospingus_pileatus	Thraupidae	June/2013	ESEC-Serra_Negra_do_Norte/RN	End_Rainy	Rainy	0	0	0	NA	NA	F	A	0	0
93	G104215	Columbina_minuta	Columbidae	June/2013	ESEC-Serra_Negra_do_Norte/RN	End_Rainy	Rainy	0	0	0	NA	NA	M	A	0	1
94	G104290	Columbina_minuta	Columbidae	June/2013	ESEC-Serra_Negra_do_Norte/RN	End_Rainy	Rainy	0	0	0	NA	NA	M	A	0	1
95	G104218	Columbina_minuta	Columbidae	June/2013	ESEC-Serra_Negra_do_Norte/RN	End_Rainy	Rainy	0	0	0	NA	NA	M	A	0	1
96	G104216	Columbina_minuta	Columbidae	June/2013	ESEC-Serra_Negra_do_Norte/RN	End_Rainy	Rainy	0	0	0	NA	NA	F	A	0	0
97	E146130	Coryphospingus_pileatus	Thraupidae	June/2013	ESEC-Serra_Negra_do_Norte/RN	End_Rainy	Rainy	0	0	0	NA	NA	M	A	0	1
98	G104217	Columbina_minuta	Columbidae	June/2013	ESEC-Serra_Negra_do_Norte/RN	End_Rainy	Rainy	0	0	0	NA	NA	M	A	0	0
99	H108796	Columbina_minuta	Columbidae	June/2013	ESEC-Serra_Negra_do_Norte/RN	End_Rainy	Rainy	0	0	0	NA	NA	M	A	0	1
100	G104219	Cyclarhis_gujanensis	Vireonidae	June/2013	ESEC-Serra_Negra_do_Norte/RN	End_Rainy	Rainy	0	0	0	NA	N/A	F	A	0	0
101	F38632	Veniliornis_passerinus	Picidae	June/2013	ESEC-Serra_Negra_do_Norte/RN	End_Rainy	Rainy	0	0	0	NA	NA	F	A	0	1
102	C90550	Phaeomyias_murina	Tyrannidae	June/2013	ESEC-Serra_Negra_do_Norte/RN	End_Rainy	Rainy	0	0	0	NA	NA	NA	J	0	0
103	E146131	Pachyramphus_polychopterus	Tityridae	June/2013	ESEC-Serra_Negra_do_Norte/RN	End_Rainy	Rainy	1	1	0	P	PADOM09	NA	J	0	0
104	G108302	Columbina_minuta	Columbidae	June/2013	ESEC-Serra_Negra_do_Norte/RN	End_Rainy	Rainy	0	0	0	NA	NA	M	A	0	0
105	G104220	Myiodynastes_maculatus	Tyrannidae	June/2013	ESEC-Serra_Negra_do_Norte/RN	End_Rainy	Rainy	0	0	0	NA	NA	NA	A	0	0
106	G104285	Columbina_minuta	Columbidae	June/2013	ESEC-Serra_Negra_do_Norte/RN	End_Rainy	Rainy	0	0	0	NA	NA	M	A	0	1
107	G104222	Columbina_minuta	Columbidae	June/2013	ESEC-Serra_Negra_do_Norte/RN	End_Rainy	Rainy	0	0	0	NA	NA	NA	A	0	1
108	G104221	Columbina_minuta	Columbidae	June/2013	ESEC-Serra_Negra_do_Norte/RN	End_Rainy	Rainy	0	0	0	NA	NA	NA	A	0	0
109	H109090	Coccyzus_melacoryphus	Cuculidae	June/2013	ESEC-Serra_Negra_do_Norte/RN	End_Rainy	Rainy	0	0	0	NA	NA	NA	A	0	0
110	G104225	Columbina_minuta	Columbidae	June/2013	ESEC-Serra_Negra_do_Norte/RN	End_Rainy	Rainy	0	0	0	NA	NA	F	A	0	0
111	G104224	Columbina_minuta	Columbidae	June/2013	ESEC-Serra_Negra_do_Norte/RN	End_Rainy	Rainy	0	0	0	NA	NA	NA	A	0	0
112	G108584	Columbina_minuta	Columbidae	June/2013	ESEC-Serra_Negra_do_Norte/RN	End_Rainy	Rainy	1	0	1	H	SocH3_	NA	A	0	0
113	M11152	Glaucidium_brasilianum	Strigidae	June/2013	ESEC-Serra_Negra_do_Norte/RN	End_Rainy	Rainy	1	0	0	NA	N/A	NA	A	1	0
114	H108944	Coccyzus_melacoryphus	Cuculidae	June/2013	ESEC-Serra_Negra_do_Norte/RN	End_Rainy	Rainy	0	0	0	NA	NA	NA	A	0	1
115	G104226	Columbina_minuta	Columbidae	June/2013	ESEC-Serra_Negra_do_Norte/RN	End_Rainy	Rainy	1	0	0	NA	NA	F	A	0	0
116	G104227	Myiodynastes_maculatus	Tyrannidae	June/2013	ESEC-Serra_Negra_do_Norte/RN	End_Rainy	Rainy	1	0	1	H	MYMAC02_	M	A	0	0
117	G104289	Columbina_minuta	Columbidae	June/2013	ESEC-Serra_Negra_do_Norte/RN	End_Rainy	Rainy	1	0	1	H	SocH3_	M	A	0	0
118	G104228	Columbina_minuta	Columbidae	June/2013	ESEC-Serra_Negra_do_Norte/RN	End_Rainy	Rainy	0	0	0	NA	NA	NA	A	0	0
119	F38617	Veniliornis_passerinus	Picidae	June/2013	ESEC-Serra_Negra_do_Norte/RN	End_Rainy	Rainy	0	0	0	NA	NA	M	A	1	1
120	G104229	Myiodynastes_maculatus	Tyrannidae	June/2013	ESEC-Serra_Negra_do_Norte/RN	End_Rainy	Rainy	0	0	0	NA	NA	F	A	0	0
121	F38990	Myiarchus_tyrannulus	Tyrannidae	June/2013	ESEC-Serra_Negra_do_Norte/RN	End_Rainy	Rainy	0	0	0	NA	NA	NA	A	0	1
122	M11153	Cyanocorax_cyanopogon	Corvidae	June/2013	ESEC-Serra_Negra_do_Norte/RN	End_Rainy	Rainy	0	0	0	NA	N/A	NA	A	1	1
123	L131213	Leptotila_verreauxi	Columbidae	June/2013	ESEC-Serra_Negra_do_Norte/RN	End_Rainy	Rainy	0	0	0	NA	NA	NA	A	0	0
124	G104230	Columbina_minuta	Columbidae	June/2013	ESEC-Serra_Negra_do_Norte/RN	End_Rainy	Rainy	1	0	1	H	COPIC01_	NA	A	0	1
125	D125575	Myiophobus_fasciatus	Tyrannidae	June/2013	ESEC-Serra_Negra_do_Norte/RN	End_Rainy	Rainy	0	0	0	NA	N/A	NA	A	0	1
126	D125532	Myiopagis_viridicata	Tyrannidae	June/2013	ESEC-Serra_Negra_do_Norte/RN	End_Rainy	Rainy	0	0	0	NA	N/A	NA	A	1	1
127	C90552	Volatinia_jacarina	Thraupidae	June/2013	ESEC-Serra_Negra_do_Norte/RN	End_Rainy	Rainy	1	1	0	P	PADOM09	F	J	0	0
128	E146133	Chordeiles_pusillus	Caprimulgidae	June/2013	ESEC-Serra_Negra_do_Norte/RN	End_Rainy	Rainy	0	0	0	NA	N/A	M	A	0	0
129	D125554	Xenopsaris_albinucha	Tityridae	June/2013	ESEC-Serra_Negra_do_Norte/RN	End_Rainy	Rainy	0	0	0	NA	N/A	F	A	0	0
130	F38959	Myiarchus_swainsoni	Tyrannidae	June/2013	ESEC-Serra_Negra_do_Norte/RN	End_Rainy	Rainy	0	0	0	NA	NA	NA	A	0	1
131	G104232	Columbina_minuta	Columbidae	June/2013	ESEC-Serra_Negra_do_Norte/RN	End_Rainy	Rainy	0	0	0	NA	NA	M	A	0	0
132	C90480	Phaeomyias_murina	Tyrannidae	June/2013	ESEC-Serra_Negra_do_Norte/RN	End_Rainy	Rainy	1	0	1	H	Hp2_458/478	NA	A	0	0
133	G104231	Columbina_minuta	Columbidae	June/2013	ESEC-Serra_Negra_do_Norte/RN	End_Rainy	Rainy	0	0	0	NA	NA	M	A	0	0
134	E146394	Empidonomus_varius	Tyrannidae	June/2013	ESEC-Serra_Negra_do_Norte/RN	End_Rainy	Rainy	1	0	1	H	ELALB01_	NA	A	0	0
135	E146136	Empidonomus_varius	Tyrannidae	June/2013	ESEC-Serra_Negra_do_Norte/RN	End_Rainy	Rainy	0	0	0	NA	NA	NA	A	0	0
136	E146137	Empidonomus_varius	Tyrannidae	June/2013	ESEC-Serra_Negra_do_Norte/RN	End_Rainy	Rainy	0	0	0	NA	NA	NA	J	0	1
137	D125529	Myiopagis_viridicata	Tyrannidae	June/2013	ESEC-Serra_Negra_do_Norte/RN	End_Rainy	Rainy	0	0	0	NA	N/A	NA	A	1	0
138	D125751	Sicalis_luteola	Thraupidae	June/2013	ESEC-Serra_Negra_do_Norte/RN	End_Rainy	Rainy	0	0	0	NA	N/A	NA	A	1	1
139	G104236	Columbina_minuta	Columbidae	June/2013	ESEC-Serra_Negra_do_Norte/RN	End_Rainy	Rainy	0	0	0	NA	NA	M	A	0	0
140	C90555	Phaeomyias_murina	Tyrannidae	June/2013	ESEC-Serra_Negra_do_Norte/RN	End_Rainy	Rainy	0	0	0	NA	NA	M	A	0	0
141	D125752	Volatinia_jacarina	Thraupidae	June/2013	ESEC-Serra_Negra_do_Norte/RN	End_Rainy	Rainy	1	1	0	P	LECOR04_	F	A	1	1
142	E146138	Pachyramphus_polychopterus	Tityridae	June/2013	ESEC-Serra_Negra_do_Norte/RN	End_Rainy	Rainy	0	0	0	NA	NA	F	A	0	1
143	F38995	Myiarchus_swainsoni	Tyrannidae	June/2013	ESEC-Serra_Negra_do_Norte/RN	End_Rainy	Rainy	0	0	0	NA	NA	NA	A	0	0
144	G104238	Columbina_minuta	Columbidae	June/2013	ESEC-Serra_Negra_do_Norte/RN	End_Rainy	Rainy	1	1	0	P	29092	NA	A	0	0
145	G104239	Columbina_minuta	Columbidae	June/2013	ESEC-Serra_Negra_do_Norte/RN	End_Rainy	Rainy	1	0	1	H	SocH3_	NA	A	0	0
146	E146139	Elaenia_albiceps	Tyrannidae	June/2013	ESEC-Serra_Negra_do_Norte/RN	End_Rainy	Rainy	0	0	0	NA	NA	NA	J	0	1
147	F38895	Myiarchus_swainsoni	Tyrannidae	June/2013	ESEC-Serra_Negra_do_Norte/RN	End_Rainy	Rainy	0	0	0	NA	NA	NA	A	0	1
148	E146402	Coryphospingus_pileatus	Thraupidae	June/2013	ESEC-Serra_Negra_do_Norte/RN	End_Rainy	Rainy	0	0	0	NA	NA	M	A	0	1
149	C90499	Phaeomyias_murina	Tyrannidae	June/2013	ESEC-Serra_Negra_do_Norte/RN	End_Rainy	Rainy	0	0	0	NA	NA	NA	A	0	0
150	E146140	Elaenia_albiceps	Tyrannidae	June/2013	ESEC-Serra_Negra_do_Norte/RN	End_Rainy	Rainy	1	0	0	NA	NA	NA	A	0	1
151	F38997	Myiarchus_swainsoni	Tyrannidae	June/2013	ESEC-Serra_Negra_do_Norte/RN	End_Rainy	Rainy	0	0	0	NA	NA	NA	A	0	0
152	C90494	Phaeomyias_murina	Tyrannidae	June/2013	ESEC-Serra_Negra_do_Norte/RN	End_Rainy	Rainy	0	0	0	NA	NA	NA	A	0	0
153	G104240	Columbina_minuta	Columbidae	June/2013	ESEC-Serra_Negra_do_Norte/RN	End_Rainy	Rainy	1	0	1	H	COPIC01_	M	A	0	0
154	G104241	Columbina_minuta	Columbidae	June/2013	ESEC-Serra_Negra_do_Norte/RN	End_Rainy	Rainy	1	0	0	NA	NA	F	A	0	0
155	E146141	Coryphospingus_pileatus	Thraupidae	June/2013	ESEC-Serra_Negra_do_Norte/RN	End_Rainy	Rainy	1	1	0	P	CORPIL01	NA	J	0	1
156	G104245	Columbina_minuta	Columbidae	June/2013	ESEC-Serra_Negra_do_Norte/RN	End_Rainy	Rainy	1	0	1	H	COPIC01	F	A	0	0
157	F38999	Tyrannus_melancholicus	Tyrannidae	June/2013	ESEC-Serra_Negra_do_Norte/RN	End_Rainy	Rainy	1	0	1	H	BAFLA02_	NA	A	0	1
159	G104244	Columbina_minuta	Columbidae	June/2013	ESEC-Serra_Negra_do_Norte/RN	End_Rainy	Rainy	0	0	0	NA	NA	M	A	0	0
160	E129847	Zonotrichia_capensis	Passerellidae	June/2013	ESEC-Serra_Negra_do_Norte/RN	End_Rainy	Rainy	1	1	0	P	BAFLA03_	NA	A	0	0
161	E146142	Elaenia_albiceps	Tyrannidae	June/2013	ESEC-Serra_Negra_do_Norte/RN	End_Rainy	Rainy	1	1	0	P	BAFLA03_	NA	J	0	0
162	E146478	Ammodramus_humeralis	Passerellidae	June/2013	ESEC-Serra_Negra_do_Norte/RN	End_Rainy	Rainy	1	1	0	P	PHPAT01	NA	A	0	1
163	H109098	Columbina_picui	Columbidae	June/2013	ESEC-Serra_Negra_do_Norte/RN	End_Rainy	Rainy	1	0	1	H	COPIC01_	M	A	0	0
164	G108733	Columbina_minuta	Columbidae	June/2013	ESEC-Serra_Negra_do_Norte/RN	End_Rainy	Rainy	0	0	0	NA	NA	M	NA	NA	NA
165	G104259	Columbina_minuta	Columbidae	June/2013	ESEC-Serra_Negra_do_Norte/RN	End_Rainy	Rainy	0	0	0	NA	NA	F	A	0	0
166	E146487	Elaenia_albiceps	Tyrannidae	June/2013	ESEC-Serra_Negra_do_Norte/RN	End_Rainy	Rainy	0	0	0	NA	NA	NA	A	0	1
167	E146144	Elaenia_albiceps	Tyrannidae	June/2013	ESEC-Serra_Negra_do_Norte/RN	End_Rainy	Rainy	0	0	0	NA	NA	NA	A	0	0
168	D125755	Sicalis_luteola	Thraupidae	June/2013	ESEC-Serra_Negra_do_Norte/RN	End_Rainy	Rainy	1	0	0	NA	N/A	M	A	0	1
169	G108376	Columbina_minuta	Columbidae	June/2013	ESEC-Serra_Negra_do_Norte/RN	End_Rainy	Rainy	1	0	1	H	SocH3_	F	A	0	0
170	H109093	Turdus_amaurochalinus	Turdidae	June/2013	ESEC-Serra_Negra_do_Norte/RN	End_Rainy	Rainy	0	0	0	NA	N/A	NA	J	0	0
171	D125757	Vireo_olivaceus	Vireonidae	June/2013	ESEC-Serra_Negra_do_Norte/RN	End_Rainy	Rainy	0	0	0	NA	N/A	NA	A	0	0
172	G104247	Columbina_minuta	Columbidae	June/2013	ESEC-Serra_Negra_do_Norte/RN	End_Rainy	Rainy	1	0	0	NA	NA	M	A	0	1
173	G104246	Columbina_minuta	Columbidae	June/2013	ESEC-Serra_Negra_do_Norte/RN	End_Rainy	Rainy	1	0	1	H	COPIC01_	F	A	0	0
174	G104250	Columbina_picui	Columbidae	June/2013	ESEC-Serra_Negra_do_Norte/RN	End_Rainy	Rainy	0	0	0	NA	NA	NA	J	0	0
175	G104249	Columbina_minuta	Columbidae	June/2013	ESEC-Serra_Negra_do_Norte/RN	End_Rainy	Rainy	0	0	0	NA	NA	M	A	0	0
176	E146145	Coryphospingus_pileatus	Thraupidae	June/2013	ESEC-Serra_Negra_do_Norte/RN	End_Rainy	Rainy	1	0	0	NA	NA	F	A	2	1
177	E146146	Ammodramus_humeralis	Passerellidae	June/2013	ESEC-Serra_Negra_do_Norte/RN	End_Rainy	Rainy	0	0	0	NA	NA	NA	A	0	1
178	D125759	Volatinia_jacarina	Thraupidae	June/2013	ESEC-Serra_Negra_do_Norte/RN	End_Rainy	Rainy	1	1	0	P	LECOR04_	F	A	1	1
179	D125758	Synallaxis_frontalis	Furnariidae	June/2013	ESEC-Serra_Negra_do_Norte/RN	End_Rainy	Rainy	0	0	0	NA	N/A	NA	A	0	0
180	D104301	Caprimulgus_parvulus	Caprimulgidae	June/2013	ESEC-Serra_Negra_do_Norte/RN	End_Rainy	Rainy	0	0	0	NA	N/A	F	A	0	0
181	F38751	Tyrannus_melancholicus	Tyrannidae	June/2013	ESEC-Serra_Negra_do_Norte/RN	End_Rainy	Rainy	1	0	1	H	BAFLA02_	NA	A	0	0
182	G104302	Columbina_minuta	Columbidae	June/2013	ESEC-Serra_Negra_do_Norte/RN	End_Rainy	Rainy	1	0	0	NA	NA	F	A	0	1
183	D125573	Sporophila_albogularis	Thraupidae	June/2013	ESEC-Serra_Negra_do_Norte/RN	End_Rainy	Rainy	1	0	0	NA	N/A	M	J	1	0
184	E146245	Coryphospingus_pileatus	Thraupidae	June/2013	ESEC-Serra_Negra_do_Norte/RN	End_Rainy	Rainy	1	1	0	P	PADOM11_	M	A	0	1
185	D125763	Sporophila_albogularis	Thraupidae	June/2013	ESEC-Serra_Negra_do_Norte/RN	End_Rainy	Rainy	0	0	0	NA	N/A	M	A	0	0
186	E146224	Empidonomus_varius	Tyrannidae	June/2013	ESEC-Serra_Negra_do_Norte/RN	End_Rainy	Rainy	0	0	0	NA	NA	NA	A	0	0
187	C90400	Polioptila_plumbea	Polioptilidae	June/2013	ESEC-Serra_Negra_do_Norte/RN	End_Rainy	Rainy	1	1	0	P	TRMUS02_	M	A	0	1
188	G104304	Columbina_minuta	Columbidae	June/2013	ESEC-Serra_Negra_do_Norte/RN	End_Rainy	Rainy	0	0	0	NA	NA	M	A	0	NA
189	G104308	Columbina_picui	Columbidae	June/2013	ESEC-Serra_Negra_do_Norte/RN	End_Rainy	Rainy	1	0	1	H	SocH3	M	A	0	NA
190	F38817	Myiarchus_swainsoni	Tyrannidae	June/2013	ESEC-Serra_Negra_do_Norte/RN	End_Rainy	Rainy	1	1	0	P	PHPAT01_	NA	A	0	NA
191	G104303	Columbina_minuta	Columbidae	June/2013	ESEC-Serra_Negra_do_Norte/RN	End_Rainy	Rainy	1	0	1	H	COPIC01_	M	A	0	0
192	G104305	Caprimulgus_parvulus	Caprimulgidae	June/2013	ESEC-Serra_Negra_do_Norte/RN	End_Rainy	Rainy	0	0	0	NA	N/A	M	A	0	1
193	E146216	Ammodramus_humeralis	Passerellidae	June/2013	ESEC-Serra_Negra_do_Norte/RN	End_Rainy	Rainy	0	0	0	NA	NA	NA	A	0	1
194	G104309	Columbina_picui	Columbidae	June/2013	ESEC-Serra_Negra_do_Norte/RN	End_Rainy	Rainy	0	0	0	NA	NA	NA	J	0	NA
195	G104307	Columbina_minuta	Columbidae	June/2013	ESEC-Serra_Negra_do_Norte/RN	End_Rainy	Rainy	1	0	0	NA	NA	M	A	0	0
196	G104310	Paroaria_dominicana	Thraupidae	June/2013	ESEC-Serra_Negra_do_Norte/RN	End_Rainy	Rainy	1	1	0	P	PHPAT01_	NA	J	0	0
197	F38757	Tyrannus_melancholicus	Tyrannidae	June/2013	ESEC-Serra_Negra_do_Norte/RN	End_Rainy	Rainy	1	1	0	P	PADOM09_	NA	A	0	NA
198	E146150	Ammodramus_humeralis	Passerellidae	June/2013	ESEC-Serra_Negra_do_Norte/RN	End_Rainy	Rainy	1	1	0	P	PADOM09	NA	J	0	0
199	E146151	Elaenia_albiceps	Tyrannidae	June/2013	ESEC-Serra_Negra_do_Norte/RN	End_Rainy	Rainy	1	1	0	P	PHPAT01_	NA	A	0	NA
200	F38756	Tyrannus_melancholicus	Tyrannidae	June/2013	ESEC-Serra_Negra_do_Norte/RN	End_Rainy	Rainy	0	0	0	NA	NA	NA	A	0	NA
201	D125766	Sicalis_flaveola	Thraupidae	June/2013	ESEC-Serra_Negra_do_Norte/RN	End_Rainy	Rainy	1	0	0	NA	N/A	M	A	1	NA
202	G104316	Caprimulgus_parvulus	Caprimulgidae	June/2013	ESEC-Serra_Negra_do_Norte/RN	End_Rainy	Rainy	0	0	0	NA	N/A	M	A	0	NA
203	G104312	Caprimulgus_parvulus	Caprimulgidae	June/2013	ESEC-Serra_Negra_do_Norte/RN	End_Rainy	Rainy	0	0	0	NA	N/A	NA	A	0	0
204	G104313	Caprimulgus_parvulus	Caprimulgidae	June/2013	ESEC-Serra_Negra_do_Norte/RN	End_Rainy	Rainy	0	0	0	NA	N/A	M	A	0	NA
205	D125765	Sicalis_luteola	Thraupidae	June/2013	ESEC-Serra_Negra_do_Norte/RN	End_Rainy	Rainy	1	0	0	NA	N/A	NA	A	0	NA
206	E146155	Elaenia_albiceps	Tyrannidae	June/2013	ESEC-Serra_Negra_do_Norte/RN	End_Rainy	Rainy	0	0	0	NA	NA	NA	NA	0	NA
207	E146154	Ammodramus_humeralis	Passerellidae	June/2013	ESEC-Serra_Negra_do_Norte/RN	End_Rainy	Rainy	0	0	0	NA	NA	NA	J	0	1
208	E146148	Coryphospingus_pileatus	Thraupidae	June/2013	ESEC-Serra_Negra_do_Norte/RN	End_Rainy	Rainy	1	1	0	P	PADOM09	NA	J	0	1
209	G104321	Columbina_minuta	Columbidae	June/2013	ESEC-Serra_Negra_do_Norte/RN	End_Rainy	Rainy	1	0	1	H	COPIC01_	F	NA	0	NA
210	D125768	Xenopsaris_albinucha	Tityridae	June/2013	ESEC-Serra_Negra_do_Norte/RN	End_Rainy	Rainy	0	0	0	NA	N/A	NA	A	0	0
211	C90593	Phaeomyias_murina	Tyrannidae	June/2013	ESEC-Serra_Negra_do_Norte/RN	End_Rainy	Rainy	0	0	0	NA	NA	NA	A	0	0
212	F38906	Empidonomus_varius	Tyrannidae	June/2013	ESEC-Serra_Negra_do_Norte/RN	End_Rainy	Rainy	1	1	0	P	PADOM09	NA	A	0	NA
213	F38760	Myiarchus_swainsoni	Tyrannidae	June/2013	ESEC-Serra_Negra_do_Norte/RN	End_Rainy	Rainy	0	0	0	NA	NA	NA	A	0	NA
214	G104322	Columbina_minuta	Columbidae	June/2013	ESEC-Serra_Negra_do_Norte/RN	End_Rainy	Rainy	0	0	0	NA	NA	M	A	0	NA
215	F38759	Myiarchus_swainsoni	Tyrannidae	June/2013	ESEC-Serra_Negra_do_Norte/RN	End_Rainy	Rainy	1	0	0	NA	NA	NA	A	0	NA
218	E146159	Ammodramus_humeralis	Passerellidae	June/2013	ESEC-Serra_Negra_do_Norte/RN	End_Rainy	Rainy	1	1	0	P	DENPET03_	NA	A	2	1
219	G104331	Columbina_minuta	Columbidae	June/2013	ESEC-Serra_Negra_do_Norte/RN	End_Rainy	Rainy	1	0	1	H	COPIC01	M	A	0	NA
220	C90397	Phaeomyias_murina	Tyrannidae	June/2013	ESEC-Serra_Negra_do_Norte/RN	End_Rainy	Rainy	0	0	0	NA	NA	NA	A	0	0
221	D125769	Sicalis_luteola	Thraupidae	June/2013	ESEC-Serra_Negra_do_Norte/RN	End_Rainy	Rainy	1	0	0	NA	N/A	NA	A	0	NA
222	E146153	Coryphospingus_pileatus	Thraupidae	June/2013	ESEC-Serra_Negra_do_Norte/RN	End_Rainy	Rainy	1	1	0	P	CORPIL01	NA	J	0	1
223	E146431	Coryphospingus_pileatus	Thraupidae	June/2013	ESEC-Serra_Negra_do_Norte/RN	End_Rainy	Rainy	1	1	0	P	PHPAT01_	NA	J	0	1
224	E146152	Elaenia_albiceps	Tyrannidae	June/2013	ESEC-Serra_Negra_do_Norte/RN	End_Rainy	Rainy	1	1	0	P	PHPAT01_	NA	A	0	NA
225	C90598	Phaeomyias_murina	Tyrannidae	June/2013	ESEC-Serra_Negra_do_Norte/RN	End_Rainy	Rainy	1	0	0	NA	NA	NA	A	0	1
226	F38755	Myiarchus_tyrannulus	Tyrannidae	June/2013	ESEC-Serra_Negra_do_Norte/RN	End_Rainy	Rainy	0	0	0	NA	NA	NA	A	0	0
227	C90594	Phaeomyias_murina	Tyrannidae	June/2013	ESEC-Serra_Negra_do_Norte/RN	End_Rainy	Rainy	1	1	0	P	PADOM09	NA	A	0	NA
228	E146149	Ammodramus_humeralis	Passerellidae	June/2013	ESEC-Serra_Negra_do_Norte/RN	End_Rainy	Rainy	1	0	0	NA	NA	NA	J	0	0
229	E146270	Coryphospingus_pileatus	Thraupidae	June/2013	ESEC-Serra_Negra_do_Norte/RN	End_Rainy	Rainy	1	0	1	H	CORPIL03	M	A	0	1
230	E146338	Ammodramus_humeralis	Passerellidae	June/2013	ESEC-Serra_Negra_do_Norte/RN	End_Rainy	Rainy	1	1	0	P	PHPAT01_	NA	A	1	1
231	F38754	Tyrannus_melancholicus	Tyrannidae	June/2013	ESEC-Serra_Negra_do_Norte/RN	End_Rainy	Rainy	0	0	0	NA	NA	NA	A	0	0
232	C90547	Phaeomyias_murina	Tyrannidae	June/2013	ESEC-Serra_Negra_do_Norte/RN	End_Rainy	Rainy	0	0	0	NA	NA	NA	A	0	NA
233	G104317	Columbina_minuta	Columbidae	June/2013	ESEC-Serra_Negra_do_Norte/RN	End_Rainy	Rainy	1	0	1	H	COPIC01_	M	NA	0	NA
234	E146432	Ammodramus_humeralis	Passerellidae	June/2013	ESEC-Serra_Negra_do_Norte/RN	End_Rainy	Rainy	0	0	0	NA	NA	NA	A	2	1
235	G104306	Columbina_minuta	Columbidae	June/2013	ESEC-Serra_Negra_do_Norte/RN	End_Rainy	Rainy	0	0	0	NA	NA	NA	J	0	NA
236	E146294	Coryphospingus_pileatus	Thraupidae	June/2013	ESEC-Serra_Negra_do_Norte/RN	End_Rainy	Rainy	0	0	0	NA	NA	M	A	0	1
237	E146158	Casiornis_fuscus	Tyrannidae	June/2013	ESEC-Serra_Negra_do_Norte/RN	End_Rainy	Rainy	1	1	0	P	PADOM09	NA	A	0	0
238	G104330	Columbina_minuta	Columbidae	June/2013	ESEC-Serra_Negra_do_Norte/RN	End_Rainy	Rainy	1	0	1	H	SocH3	NA	J	0	NA
239	D125760	Xenopsaris_albinucha	Tityridae	June/2013	ESEC-Serra_Negra_do_Norte/RN	End_Rainy	Rainy	0	0	0	NA	N/A	F	A	0	0
240	C90322	Hemitriccus_margaritaceiventer	Rhynchocyclidae	June/2013	ESEC-Serra_Negra_do_Norte/RN	End_Rainy	Rainy	1	0	0	NA	NA	NA	A	0	0
241	G105366	Columbina_minuta	Columbidae	June/2013	ESEC-Serra_Negra_do_Norte/RN	End_Rainy	Rainy	1	0	0	NA	NA	M	A	0	0
242	E129997	Ammodramus_humeralis	Passerellidae	June/2013	ESEC-Serra_Negra_do_Norte/RN	End_Rainy	Rainy	1	1	0	P	PHPAT01/Plas	NA	A	0	0
1268	F53595	Columbina_minuta	Columbidae	January/2014	ESEC-Serra_Negra_do_Norte/RN	Mid_rainy	Rainy	1	0	0	NA	NA	M	A	0	0
1269	F53596	Columbina_minuta	Columbidae	January/2014	ESEC-Serra_Negra_do_Norte/RN	Mid_rainy	Rainy	1	0	1	H	SocH3_	F	A	0	0
1270	E57695	Coryphospingus_pileatus	Thraupidae	January/2014	ESEC-Serra_Negra_do_Norte/RN	Mid_rainy	Rainy	0	0	0	NA	NA	M	A	0	1
1271	E129977	Coryphospingus_pileatus	Thraupidae	January/2014	ESEC-Serra_Negra_do_Norte/RN	Mid_rainy	Rainy	1	1	0	P	PADOM11_	F	A	2	0
1272	D125823	Coryphospingus_pileatus	Thraupidae	January/2014	ESEC-Serra_Negra_do_Norte/RN	Mid_rainy	Rainy	1	1	0	P	PADOM11	M	A	0	1
1273	D125824	Volatinia_jacarina	Thraupidae	January/2014	ESEC-Serra_Negra_do_Norte/RN	Mid_rainy	Rainy	0	0	0	NA	NA	NA	J	0	0
1276	F44034	Myiarchus_tyrannulus	Tyrannidae	January/2014	ESEC-Serra_Negra_do_Norte/RN	Mid_rainy	Rainy	1	1	0	P	PHPAT01_	NA	A	0	1
1277	F53597	Columbina_minuta	Columbidae	January/2014	ESEC-Serra_Negra_do_Norte/RN	Mid_rainy	Rainy	1	0	0	NA	NA	M	A	0	0
1278	C90611	Phaeomyias_murina	Tyrannidae	January/2014	ESEC-Serra_Negra_do_Norte/RN	Mid_rainy	Rainy	1	1	0	P	PHPAT01_	NA	A	0	0
1279	E146267	Coryphospingus_pileatus	Thraupidae	January/2014	ESEC-Serra_Negra_do_Norte/RN	Mid_rainy	Rainy	1	0	0	NA	NA	M	A	0	0
1280	D73350	Tolmomyias_flaviventris	Rhynchocyclidae	January/2014	ESEC-Serra_Negra_do_Norte/RN	Mid_rainy	Rainy	0	0	0	NA	N/A	M	A	0	1
1281	C90608	Phaeomyias_murina	Tyrannidae	January/2014	ESEC-Serra_Negra_do_Norte/RN	Mid_rainy	Rainy	0	0	0	NA	NA	NA	NA	NA	NA
1282	G101433	Pitangus_sulphuratus	Tyrannidae	January/2014	ESEC-Serra_Negra_do_Norte/RN	Mid_rainy	Rainy	1	0	1	H	Haem/Haem	NA	A	2	1
1283	F43984	Columbina_minuta	Columbidae	January/2014	ESEC-Serra_Negra_do_Norte/RN	Mid_rainy	Rainy	1	0	0	NA	NA	M	A	0	0
1284	F38621	Veniliornis_passerinus	Picidae	January/2014	ESEC-Serra_Negra_do_Norte/RN	Mid_rainy	Rainy	1	0	0	NA	NA	M	A	0	0
1285	G101434	Columbina_minuta	Columbidae	January/2014	ESEC-Serra_Negra_do_Norte/RN	Mid_rainy	Rainy	0	0	0	NA	NA	F	A	0	0
1287	D73336	Tolmomyias_flaviventris	Rhynchocyclidae	January/2014	ESEC-Serra_Negra_do_Norte/RN	Mid_rainy	Rainy	0	0	0	NA	N/A	NA	A	2	1
1288	F53571	Tyrannus_melancholicus	Tyrannidae	January/2014	ESEC-Serra_Negra_do_Norte/RN	Mid_rainy	Rainy	0	0	0	NA	NA	NA	J	0	0
1289	G122583	Columbina_minuta	Columbidae	January/2014	ESEC-Serra_Negra_do_Norte/RN	Mid_rainy	Rainy	1	0	1	H	SocH3	M	A	0	NA
1290	F38961	Empidonomus_varius	Tyrannidae	January/2014	ESEC-Serra_Negra_do_Norte/RN	Mid_rainy	Rainy	0	0	0	NA	NA	NA	A	2	0
1291	F53586	Ammodramus_humeralis	Passerellidae	January/2014	ESEC-Serra_Negra_do_Norte/RN	Mid_rainy	Rainy	1	0	0	NA	NA	NA	A	0	1
1292	G122490	Caprimulgus_parvulus	Caprimulgidae	January/2014	ESEC-Serra_Negra_do_Norte/RN	Mid_rainy	Rainy	0	0	0	NA	N/A	NA	A	0	NA
1293	H110065	Molothrus_bonariensis	Icteridae	January/2014	ESEC-Serra_Negra_do_Norte/RN	Mid_rainy	Rainy	1	1	0	P	PADOM11_	NA	NA	NA	NA
1294	C90610	Polioptila_plumbea	Polioptilidae	January/2014	ESEC-Serra_Negra_do_Norte/RN	Mid_rainy	Rainy	1	0	0	NA	NA	NA	A	1	0
1295	F38777	Pachyramphus_polychopterus	Tityridae	January/2014	ESEC-Serra_Negra_do_Norte/RN	Mid_rainy	Rainy	1	0	0	NA	NA	M	A	0	0
1296	F44030	Myiarchus_swainsoni	Tyrannidae	January/2014	ESEC-Serra_Negra_do_Norte/RN	Mid_rainy	Rainy	0	0	0	NA	NA	NA	A	0	1
1297	F44029	Columbina_minuta	Columbidae	January/2014	ESEC-Serra_Negra_do_Norte/RN	Mid_rainy	Rainy	0	0	0	NA	NA	NA	A	0	0
1298	C90408	Phaeomyias_murina	Tyrannidae	January/2014	ESEC-Serra_Negra_do_Norte/RN	Mid_rainy	Rainy	0	0	0	NA	NA	NA	A	0	NA
1299	D125810	Phaeomyias_murina	Tyrannidae	January/2014	ESEC-Serra_Negra_do_Norte/RN	Mid_rainy	Rainy	1	0	0	NA	NA	NA	A	0	0
1300	G122553	Caprimulgus_parvulus	Caprimulgidae	January/2014	ESEC-Serra_Negra_do_Norte/RN	Mid_rainy	Rainy	0	0	0	NA	N/A	F	A	0	0
1301	D125814	Phaeomyias_murina	Tyrannidae	January/2014	ESEC-Serra_Negra_do_Norte/RN	Mid_rainy	Rainy	1	0	0	NA	NA	NA	A	0	1
1302	F53570	Empidonomus_varius	Tyrannidae	January/2014	ESEC-Serra_Negra_do_Norte/RN	Mid_rainy	Rainy	1	0	0	NA	NA	NA	A	0	1
1303	F53574	Columbina_minuta	Columbidae	January/2014	ESEC-Serra_Negra_do_Norte/RN	Mid_rainy	Rainy	1	0	0	NA	NA	M	A	0	NA
1304	F53577	Columbina_minuta	Columbidae	January/2014	ESEC-Serra_Negra_do_Norte/RN	Mid_rainy	Rainy	0	0	0	NA	NA	NA	A	0	0
1305	H110069	Turdus_amaurochalinus	Turdidae	January/2014	ESEC-Serra_Negra_do_Norte/RN	Mid_rainy	Rainy	1	0	0	NA	N/A	NA	A	0	0
1306	F53575	Casiornis_fuscus	Tyrannidae	January/2014	ESEC-Serra_Negra_do_Norte/RN	Mid_rainy	Rainy	0	0	0	NA	NA	NA	J	0	1
1307	F53568	Tyrannus_melancholicus	Tyrannidae	January/2014	ESEC-Serra_Negra_do_Norte/RN	Mid_rainy	Rainy	0	0	0	NA	NA	NA	A	0	1
1308	E146208	Coryphospingus_pileatus	Thraupidae	January/2014	ESEC-Serra_Negra_do_Norte/RN	Mid_rainy	Rainy	1	1	0	P	CORPIL01	M	A	0	0
1309	F53566	Columbina_minuta	Columbidae	January/2014	ESEC-Serra_Negra_do_Norte/RN	Mid_rainy	Rainy	1	0	0	NA	NA	F	A	0	NA
1310	E129983	Ammodramus_humeralis	Passerellidae	January/2014	ESEC-Serra_Negra_do_Norte/RN	Mid_rainy	Rainy	0	0	0	NA	NA	NA	A	0	1
1311	L131208	Leptotila_verreauxi	Columbidae	January/2014	ESEC-Serra_Negra_do_Norte/RN	Mid_rainy	Rainy	1	1	0	P	LEVER03_	NA	A	0	0
1312	D125785	Coryphospingus_pileatus	Thraupidae	January/2014	ESEC-Serra_Negra_do_Norte/RN	Mid_rainy	Rainy	1	0	0	NA	NA	M	A	0	1
1313	F53567	Tyrannus_melancholicus	Tyrannidae	January/2014	ESEC-Serra_Negra_do_Norte/RN	Mid_rainy	Rainy	0	0	0	NA	NA	NA	A	0	1
1314	C90601	Phaeomyias_murina	Tyrannidae	January/2014	ESEC-Serra_Negra_do_Norte/RN	Mid_rainy	Rainy	0	0	0	NA	NA	NA	A	0	NA
1315	F53573	Columbina_minuta	Columbidae	January/2014	ESEC-Serra_Negra_do_Norte/RN	Mid_rainy	Rainy	1	0	1	H	COPIC01_	F	A	0	NA
1316	H110063	Turdus_amaurochalinus	Turdidae	January/2014	ESEC-Serra_Negra_do_Norte/RN	Mid_rainy	Rainy	0	0	0	NA	N/A	NA	A	0	1
1317	G108258	Paroaria_dominicana	Thraupidae	January/2014	ESEC-Serra_Negra_do_Norte/RN	Mid_rainy	Rainy	1	0	0	NA	N/A	NA	A	0	0
1318	D125808	Volatinia_jacarina	Thraupidae	January/2014	ESEC-Serra_Negra_do_Norte/RN	Mid_rainy	Rainy	0	0	0	NA	NA	F	J	0	NA
1319	F53564	Empidonomus_varius	Tyrannidae	January/2014	ESEC-Serra_Negra_do_Norte/RN	Mid_rainy	Rainy	0	0	0	NA	NA	NA	A	1	NA
1320	C101209	Phaeomyias_murina	Tyrannidae	January/2014	ESEC-Serra_Negra_do_Norte/RN	Mid_rainy	Rainy	1	0	0	NA	NA	NA	A	0	0
1321	F53563	Columbina_minuta	Columbidae	January/2014	ESEC-Serra_Negra_do_Norte/RN	Mid_rainy	Rainy	1	0	1	H	SocH3_	F	A	0	NA
1322	C90701	Phaeomyias_murina	Tyrannidae	January/2014	ESEC-Serra_Negra_do_Norte/RN	Mid_rainy	Rainy	1	0	0	NA	NA	NA	A	0	1
1323	C90606	Phaeomyias_murina	Tyrannidae	January/2014	ESEC-Serra_Negra_do_Norte/RN	Mid_rainy	Rainy	1	0	0	NA	NA	NA	A	0	0
1324	F43817	Columbina_minuta	Columbidae	January/2014	ESEC-Serra_Negra_do_Norte/RN	Mid_rainy	Rainy	0	0	0	NA	NA	M	A	0	0
1325	F53587	Columbina_minuta	Columbidae	January/2014	ESEC-Serra_Negra_do_Norte/RN	Mid_rainy	Rainy	1	0	0	NA	NA	F	A	0	0
1326	F53588	Myiarchus_tyrannulus	Tyrannidae	January/2014	ESEC-Serra_Negra_do_Norte/RN	Mid_rainy	Rainy	0	0	0	NA	NA	NA	A	0	1
1328	H109109	Columbina_picui	Columbidae	January/2014	ESEC-Serra_Negra_do_Norte/RN	Mid_rainy	Rainy	0	0	0	NA	NA	M	A	0	0
1329	F53590	Myiarchus_tyrannulus	Tyrannidae	January/2014	ESEC-Serra_Negra_do_Norte/RN	Mid_rainy	Rainy	1	0	0	NA	NA	NA	A	0	0
1330	F53589	Casiornis_fuscus	Tyrannidae	January/2014	ESEC-Serra_Negra_do_Norte/RN	Mid_rainy	Rainy	0	0	0	NA	NA	NA	A	0	1
1331	F53591	Columbina_minuta	Columbidae	January/2014	ESEC-Serra_Negra_do_Norte/RN	Mid_rainy	Rainy	0	0	0	NA	NA	M	A	0	0
1332	F53593	Empidonomus_varius	Tyrannidae	January/2014	ESEC-Serra_Negra_do_Norte/RN	Mid_rainy	Rainy	0	0	0	NA	NA	NA	A	0	0
1333	F53560	Coryphospingus_pileatus	Thraupidae	January/2014	ESEC-Serra_Negra_do_Norte/RN	Mid_rainy	Rainy	1	1	0	P	PHPAT01	M	A	0	0
1334	F53562	Columbina_minuta	Columbidae	January/2014	ESEC-Serra_Negra_do_Norte/RN	Mid_rainy	Rainy	0	0	0	NA	NA	F	A	0	0
1335	G108330	Columbina_minuta	Columbidae	January/2014	ESEC-Serra_Negra_do_Norte/RN	Mid_rainy	Rainy	1	0	0	NA	NA	M	A	0	0
1336	H108857	Turdus_rufiventris	Turdidae	January/2014	ESEC-Serra_Negra_do_Norte/RN	Mid_rainy	Rainy	1	0	0	NA	N/A	NA	A	0	1
1337	H110062	Columbina_minuta	Columbidae	January/2014	ESEC-Serra_Negra_do_Norte/RN	Mid_rainy	Rainy	0	0	0	NA	NA	F	A	0	0
1338	C90640	Phaeomyias_murina	Tyrannidae	January/2014	ESEC-Serra_Negra_do_Norte/RN	Mid_rainy	Rainy	1	0	0	NA	NA	NA	A	0	0
1339	F44086	Columbina_minuta	Columbidae	January/2014	ESEC-Serra_Negra_do_Norte/RN	Mid_rainy	Rainy	1	0	1	H	SocH3_	F	A	0	0
1340	F38785	Myiarchus_tyrannulus	Tyrannidae	January/2014	ESEC-Serra_Negra_do_Norte/RN	Mid_rainy	Rainy	0	0	0	NA	NA	NA	A	0	1
1341	F44087	Myiarchus_swainsoni	Tyrannidae	January/2014	ESEC-Serra_Negra_do_Norte/RN	Mid_rainy	Rainy	0	0	0	NA	NA	NA	A	0	0
1342	D125897	Coryphospingus_pileatus	Thraupidae	January/2014	ESEC-Serra_Negra_do_Norte/RN	Mid_rainy	Rainy	1	1	0	P	PADOM11	M	A	0	0
1343	M11133	Glaucidium_brasilianum	Strigidae	January/2014	ESEC-Serra_Negra_do_Norte/RN	Mid_rainy	Rainy	1	0	0	NA	N/A	NA	A	0	1
1344	D73339	Coryphospingus_pileatus	Thraupidae	January/2014	ESEC-Serra_Negra_do_Norte/RN	Mid_rainy	Rainy	1	0	0	NA	NA	F	A	0	0
1345	H110067	Turdus_rufiventris	Turdidae	January/2014	ESEC-Serra_Negra_do_Norte/RN	Mid_rainy	Rainy	1	0	0	NA	N/A	NA	A	0	1
1346	H110068	Myiodynastes_maculatus	Tyrannidae	January/2014	ESEC-Serra_Negra_do_Norte/RN	Mid_rainy	Rainy	0	0	0	NA	NA	NA	A	0	0
1347	G122550	Columbina_minuta	Columbidae	January/2014	ESEC-Serra_Negra_do_Norte/RN	Mid_rainy	Rainy	1	0	0	NA	NA	M	A	0	1
1348	F53514	Columbina_minuta	Columbidae	January/2014	ESEC-Serra_Negra_do_Norte/RN	Mid_rainy	Rainy	1	0	0	NA	NA	F	A	0	0
1349	H108856	Nystalus_maculatus	Bucconidae	January/2014	ESEC-Serra_Negra_do_Norte/RN	Mid_rainy	Rainy	1	0	0	NA	N/A	NA	A	0	0
1350	F53510	Pachyramphus_polychopterus	Tityridae	January/2014	ESEC-Serra_Negra_do_Norte/RN	Mid_rainy	Rainy	1	0	0	NA	NA	M	A	0	1
1351	E129946	Casiornis_fuscus	Tyrannidae	January/2014	ESEC-Serra_Negra_do_Norte/RN	Mid_rainy	Rainy	0	0	0	NA	NA	NA	A	0	0
1352	F53511	Columbina_minuta	Columbidae	January/2014	ESEC-Serra_Negra_do_Norte/RN	Mid_rainy	Rainy	1	0	0	NA	NA	M	A	0	0
1353	F53553	Columbina_minuta	Columbidae	January/2014	ESEC-Serra_Negra_do_Norte/RN	Mid_rainy	Rainy	1	0	0	NA	NA	M	A	0	0
1354	F53552	Columbina_minuta	Columbidae	January/2014	ESEC-Serra_Negra_do_Norte/RN	Mid_rainy	Rainy	0	0	0	NA	NA	F	A	0	0
1355	F35078	Columbina_minuta	Columbidae	January/2014	ESEC-Serra_Negra_do_Norte/RN	Mid_rainy	Rainy	0	0	0	NA	NA	M	A	0	0
1356	F53554	Columbina_minuta	Columbidae	January/2014	ESEC-Serra_Negra_do_Norte/RN	Mid_rainy	Rainy	0	0	0	NA	NA	F	J	0	0
1357	F53555	Columbina_minuta	Columbidae	January/2014	ESEC-Serra_Negra_do_Norte/RN	Mid_rainy	Rainy	0	0	0	NA	NA	M	A	0	1
1358	E146373	Pachyramphus_polychopterus	Tityridae	January/2014	ESEC-Serra_Negra_do_Norte/RN	Mid_rainy	Rainy	1	0	1	H	SocH3_	F	A	1	0
1359	M11149	Cyanocorax_cyanopogon	Corvidae	January/2014	ESEC-Serra_Negra_do_Norte/RN	Mid_rainy	Rainy	0	0	0	NA	N/A	NA	A	0	0
1360	F53556	Veniliornis_passerinus	Picidae	January/2014	ESEC-Serra_Negra_do_Norte/RN	Mid_rainy	Rainy	0	0	0	NA	NA	F	A	0	1
1361	F53557	Pachyramphus_polychopterus	Tityridae	January/2014	ESEC-Serra_Negra_do_Norte/RN	Mid_rainy	Rainy	1	0	1	H	PAPOL03_	F	A	0	0
1362	F53558	Myiarchus_tyrannulus	Tyrannidae	January/2014	ESEC-Serra_Negra_do_Norte/RN	Mid_rainy	Rainy	0	0	0	NA	NA	NA	A	0	1
1363	G122629	Columbina_minuta	Columbidae	January/2014	ESEC-Serra_Negra_do_Norte/RN	Mid_rainy	Rainy	1	0	0	NA	NA	NA	A	0	1
1364	F53594	Myiarchus_tyrannulus	Tyrannidae	January/2014	ESEC-Serra_Negra_do_Norte/RN	Mid_rainy	Rainy	0	0	0	NA	NA	NA	A	0	1
1365	F53592	Columbina_minuta	Columbidae	January/2014	ESEC-Serra_Negra_do_Norte/RN	Mid_rainy	Rainy	1	0	1	H	PAPOL03_	M	A	0	0
1366	D125821	Volatinia_jacarina	Thraupidae	January/2014	ESEC-Serra_Negra_do_Norte/RN	Mid_rainy	Rainy	1	0	0	NA	NA	M	J	0	0
1367	F53452	Myiarchus_tyrannulus	Tyrannidae	January/2014	ESEC-Serra_Negra_do_Norte/RN	Mid_rainy	Rainy	0	0	0	NA	NA	NA	A	0	NA
1368	E129986	Coryphospingus_pileatus	Thraupidae	January/2014	ESEC-Serra_Negra_do_Norte/RN	Mid_rainy	Rainy	1	0	0	NA	NA	F	A	1	0
1369	D125818	Camptostoma_obsoletum	Tyrannidae	January/2014	ESEC-Serra_Negra_do_Norte/RN	Mid_rainy	Rainy	0	0	0	NA	N/A	NA	J	0	1
1370	D125819	Volatinia_jacarina	Thraupidae	January/2014	ESEC-Serra_Negra_do_Norte/RN	Mid_rainy	Rainy	1	1	0	P	JA09	F	NA	NA	NA
1371	D125817	Coryphospingus_pileatus	Thraupidae	January/2014	ESEC-Serra_Negra_do_Norte/RN	Mid_rainy	Rainy	0	0	0	NA	NA	F	A	0	NA
1372	C90602	Phaeomyias_murina	Tyrannidae	January/2014	ESEC-Serra_Negra_do_Norte/RN	Mid_rainy	Rainy	1	0	0	NA	NA	NA	A	0	1
1373	D125813	Volatinia_jacarina	Thraupidae	January/2014	ESEC-Serra_Negra_do_Norte/RN	Mid_rainy	Rainy	1	0	0	NA	NA	NA	J	0	0
1374	D125816	Phaeomyias_murina	Tyrannidae	January/2014	ESEC-Serra_Negra_do_Norte/RN	Mid_rainy	Rainy	0	0	0	NA	NA	NA	A	0	NA
1375	H110070	Paroaria_dominicana	Thraupidae	January/2014	ESEC-Serra_Negra_do_Norte/RN	Mid_rainy	Rainy	0	0	0	NA	N/A	NA	J	0	1
1376	D125811	Phaeomyias_murina	Tyrannidae	January/2014	ESEC-Serra_Negra_do_Norte/RN	Mid_rainy	Rainy	0	0	0	NA	NA	NA	A	0	NA
1377	D125815	Phaeomyias_murina	Tyrannidae	January/2014	ESEC-Serra_Negra_do_Norte/RN	Mid_rainy	Rainy	0	0	0	NA	NA	NA	A	0	NA
1379	F44033	Columbina_minuta	Columbidae	January/2014	ESEC-Serra_Negra_do_Norte/RN	Mid_rainy	Rainy	1	1	0	P	PADOM11	M	A	0	0
1380	F44035	Empidonomus_varius	Tyrannidae	January/2014	ESEC-Serra_Negra_do_Norte/RN	Mid_rainy	Rainy	0	0	0	NA	NA	NA	A	NA	NA
1381	F44036	Myiarchus_swainsoni	Tyrannidae	January/2014	ESEC-Serra_Negra_do_Norte/RN	Mid_rainy	Rainy	0	0	0	NA	NA	NA	NA	NA	NA
1382	E129986	Coryphospingus_pileatus	Thraupidae	January/2014	ESEC-Serra_Negra_do_Norte/RN	Mid_rainy	Rainy	0	0	0	NA	NA	F	A	1	0
1383	G108790	Columbina_minuta	Columbidae	January/2014	ESEC-Serra_Negra_do_Norte/RN	Mid_rainy	Rainy	1	0	1	H	SocH3_	NA	NA	NA	NA
1384	F44051	Casiornis_fuscus	Tyrannidae	January/2014	ESEC-Serra_Negra_do_Norte/RN	Mid_rainy	Rainy	0	0	0	NA	NA	NA	A	0	1
1385	D73309	Coryphospingus_pileatus	Thraupidae	January/2014	ESEC-Serra_Negra_do_Norte/RN	Mid_rainy	Rainy	1	0	0	NA	NA	M	A	0	1
1386	D73384	Sublegatus_modestus	Tyrannidae	January/2014	ESEC-Serra_Negra_do_Norte/RN	Mid_rainy	Rainy	0	0	0	NA	N/A	NA	A	0	0
1387	C90627	Phaeomyias_murina	Tyrannidae	January/2014	ESEC-Serra_Negra_do_Norte/RN	Mid_rainy	Rainy	1	0	0	NA	NA	NA	A	0	1
1388	F44054	Columbina_minuta	Columbidae	January/2014	ESEC-Serra_Negra_do_Norte/RN	Mid_rainy	Rainy	1	0	0	NA	NA	M	A	0	0
1389	F44055	Columbina_minuta	Columbidae	January/2014	ESEC-Serra_Negra_do_Norte/RN	Mid_rainy	Rainy	1	1	0	P	PHPAT01_	F	A	0	0
1390	F53462	Coryphospingus_pileatus	Thraupidae	January/2014	ESEC-Serra_Negra_do_Norte/RN	Mid_rainy	Rainy	1	0	0	NA	NA	M	A	0	0
1391	C90628	Camptostoma_obsoletum	Tyrannidae	January/2014	ESEC-Serra_Negra_do_Norte/RN	Mid_rainy	Rainy	0	0	0	NA	N/A	NA	A	0	0
1392	H110061	Turdus_amaurochalinus	Turdidae	January/2014	ESEC-Serra_Negra_do_Norte/RN	Mid_rainy	Rainy	0	0	0	NA	N/A	NA	A	0	1
1393	M11174	Cyanocorax_cyanopogon	Corvidae	January/2014	ESEC-Serra_Negra_do_Norte/RN	Mid_rainy	Rainy	0	0	0	NA	N/A	NA	A	1	1
1394	M11173	Cyanocorax_cyanopogon	Corvidae	January/2014	ESEC-Serra_Negra_do_Norte/RN	Mid_rainy	Rainy	0	0	0	NA	N/A	NA	A	0	0
1395	F44059	Myiarchus_tyrannulus	Tyrannidae	January/2014	ESEC-Serra_Negra_do_Norte/RN	Mid_rainy	Rainy	0	0	0	NA	NA	NA	A	0	1
1396	F43893	Thryothorus_longirostris	Troglodytidae	January/2014	ESEC-Serra_Negra_do_Norte/RN	Mid_rainy	Rainy	0	0	0	NA	N/A	NA	A	0	0
1397	G108680	Columbina_minuta	Columbidae	January/2014	ESEC-Serra_Negra_do_Norte/RN	Mid_rainy	Rainy	1	0	0	NA	NA	M	A	0	0
1398	H110065	Turdus_amaurochalinus	Turdidae	January/2014	ESEC-Serra_Negra_do_Norte/RN	Mid_rainy	Rainy	0	0	0	NA	N/A	F	A	0	0
1399	D73360	Coryphospingus_pileatus	Thraupidae	January/2014	ESEC-Serra_Negra_do_Norte/RN	Mid_rainy	Rainy	0	0	0	NA	NA	M	A	0	1
1400	F44056	Columbina_minuta	Columbidae	January/2014	ESEC-Serra_Negra_do_Norte/RN	Mid_rainy	Rainy	1	0	0	NA	NA	NA	A	0	1
1401	F44052	Columbina_minuta	Columbidae	January/2014	ESEC-Serra_Negra_do_Norte/RN	Mid_rainy	Rainy	1	0	1	H	SocH3_	M	A	0	0
1402	D125829	Coryphospingus_pileatus	Thraupidae	January/2014	ESEC-Serra_Negra_do_Norte/RN	Mid_rainy	Rainy	0	0	0	NA	NA	NA	J	0	0
1403	C90631	Hemitriccus_margaritaceiventer	Rhynchocyclidae	January/2014	ESEC-Serra_Negra_do_Norte/RN	Mid_rainy	Rainy	0	0	0	NA	NA	NA	NA	NA	NA
1404	F44070	Columbina_minuta	Columbidae	January/2014	ESEC-Serra_Negra_do_Norte/RN	Mid_rainy	Rainy	1	0	1	H	PAPOL03_	M	A	0	0
1405	C90632	Phaeomyias_murina	Tyrannidae	January/2014	ESEC-Serra_Negra_do_Norte/RN	Mid_rainy	Rainy	0	0	0	NA	NA	NA	A	0	0
1406	F44072	Myiarchus_tyrannulus	Tyrannidae	January/2014	ESEC-Serra_Negra_do_Norte/RN	Mid_rainy	Rainy	0	0	0	NA	NA	NA	A	0	0
1407	F44073	Tyrannus_melancholicus	Tyrannidae	January/2014	ESEC-Serra_Negra_do_Norte/RN	Mid_rainy	Rainy	1	0	1	H	BAFLA02_	NA	A	0	1
1408	C90629	Phaeomyias_murina	Tyrannidae	January/2014	ESEC-Serra_Negra_do_Norte/RN	Mid_rainy	Rainy	0	0	0	NA	NA	NA	A	0	1
1409	F44060	Columbina_minuta	Columbidae	January/2014	ESEC-Serra_Negra_do_Norte/RN	Mid_rainy	Rainy	0	0	0	NA	NA	F	A	0	0
1410	E129998	Coryphospingus_pileatus	Thraupidae	January/2014	ESEC-Serra_Negra_do_Norte/RN	Mid_rainy	Rainy	1	1	0	P	CORPIL01	F	A	0	NA
1411	E129903	Ammodramus_humeralis	Passerellidae	January/2014	ESEC-Serra_Negra_do_Norte/RN	Mid_rainy	Rainy	0	0	0	NA	NA	NA	A	0	1
1412	C90635	Phaeomyias_murina	Tyrannidae	January/2014	ESEC-Serra_Negra_do_Norte/RN	Mid_rainy	Rainy	0	0	0	NA	NA	NA	A	0	1
1413	C90634	Phaeomyias_murina	Tyrannidae	January/2014	ESEC-Serra_Negra_do_Norte/RN	Mid_rainy	Rainy	0	0	0	NA	NA	NA	A	0	0
1414	F44077	Columbina_minuta	Columbidae	January/2014	ESEC-Serra_Negra_do_Norte/RN	Mid_rainy	Rainy	1	0	1	H	COPIC01_	M	A	0	0
1415	F44076	Myiarchus_tyrannulus	Tyrannidae	January/2014	ESEC-Serra_Negra_do_Norte/RN	Mid_rainy	Rainy	1	0	0	NA	NA	NA	A	0	1
1416	H110056	Columbina_picui	Columbidae	January/2014	ESEC-Serra_Negra_do_Norte/RN	Mid_rainy	Rainy	0	0	0	NA	NA	F	A	0	1
1417	D73330	Sublegatus_modestus	Tyrannidae	January/2014	ESEC-Serra_Negra_do_Norte/RN	Mid_rainy	Rainy	1	0	0	NA	N/A	NA	J	0	0
1418	F53441	Empidonomus_varius	Tyrannidae	January/2014	ESEC-Serra_Negra_do_Norte/RN	Mid_rainy	Rainy	0	0	0	NA	NA	NA	A	0	0
1419	E129948	Coryphospingus_pileatus	Thraupidae	January/2014	ESEC-Serra_Negra_do_Norte/RN	Mid_rainy	Rainy	1	1	0	P	PADOM11	M	A	0	0
1420	M11173	Cyanocorax_cyanopogon	Corvidae	January/2014	ESEC-Serra_Negra_do_Norte/RN	Mid_rainy	Rainy	1	0	0	NA	N/A	NA	A	0	0
1421	H110055	Turdus_rufiventris	Turdidae	January/2014	ESEC-Serra_Negra_do_Norte/RN	Mid_rainy	Rainy	1	1	0	P	PADOM11	NA	A	1	0
1422	D125832	Vireo_olivaceus	Vireonidae	January/2014	ESEC-Serra_Negra_do_Norte/RN	Mid_rainy	Rainy	1	0	1	H	VIGLOG	NA	A	0	0
1423	C101182	Phaeomyias_murina	Tyrannidae	January/2014	ESEC-Serra_Negra_do_Norte/RN	Mid_rainy	Rainy	0	0	0	NA	NA	NA	A	0	NA
1424	F44081	Columbina_minuta	Columbidae	January/2014	ESEC-Serra_Negra_do_Norte/RN	Mid_rainy	Rainy	0	0	0	NA	NA	F	A	0	1
1425	F44079	Columbina_minuta	Columbidae	January/2014	ESEC-Serra_Negra_do_Norte/RN	Mid_rainy	Rainy	1	0	0	NA	NA	M	A	0	1
1426	D125862	Coryphospingus_pileatus	Thraupidae	January/2014	ESEC-Serra_Negra_do_Norte/RN	Mid_rainy	Rainy	0	0	0	NA	NA	M	A	0	0
1427	C101242	Polioptila_plumbea	Polioptilidae	January/2014	ESEC-Serra_Negra_do_Norte/RN	Mid_rainy	Rainy	0	0	0	NA	NA	M	J	0	0
1428	D125830	Sporophila_albogularis	Thraupidae	January/2014	ESEC-Serra_Negra_do_Norte/RN	Mid_rainy	Rainy	1	0	0	NA	N/A	M	J	0	1
1429	H109111	Coccyzus_melacoryphus	Cuculidae	January/2014	ESEC-Serra_Negra_do_Norte/RN	Mid_rainy	Rainy	0	0	0	NA	NA	NA	A	0	1
1430	F44078	Columbina_minuta	Columbidae	January/2014	ESEC-Serra_Negra_do_Norte/RN	Mid_rainy	Rainy	1	0	0	NA	NA	F	A	0	0
1431	F44050	Myiarchus_tyrannulus	Tyrannidae	January/2014	ESEC-Serra_Negra_do_Norte/RN	Mid_rainy	Rainy	0	0	0	NA	NA	NA	A	0	0
1432	D125496	Vireo_olivaceus	Vireonidae	January/2014	ESEC-Serra_Negra_do_Norte/RN	Mid_rainy	Rainy	1	0	0	NA	N/A	NA	A	0	0
1433	F44085	Myiarchus_tyrannulus	Tyrannidae	January/2014	ESEC-Serra_Negra_do_Norte/RN	Mid_rainy	Rainy	0	0	0	NA	NA	NA	A	0	1
1434	F44094	Empidonomus_varius	Tyrannidae	January/2014	ESEC-Serra_Negra_do_Norte/RN	Mid_rainy	Rainy	0	0	0	NA	NA	NA	A	0	0
1435	F44088	Columbina_minuta	Columbidae	January/2014	ESEC-Serra_Negra_do_Norte/RN	Mid_rainy	Rainy	0	0	0	NA	NA	M	A	0	0
1436	E146387	Ammodramus_humeralis	Passerellidae	January/2014	ESEC-Serra_Negra_do_Norte/RN	Mid_rainy	Rainy	0	0	0	NA	NA	NA	A	0	0
1437	F44093	Myiarchus_tyrannulus	Tyrannidae	January/2014	ESEC-Serra_Negra_do_Norte/RN	Mid_rainy	Rainy	0	0	0	NA	NA	NA	A	0	1
1438	F43949	Casiornis_fuscus	Tyrannidae	January/2014	ESEC-Serra_Negra_do_Norte/RN	Mid_rainy	Rainy	0	0	0	NA	NA	NA	A	0	0
1439	F43806	Myiarchus_tyrannulus	Tyrannidae	January/2014	ESEC-Serra_Negra_do_Norte/RN	Mid_rainy	Rainy	0	0	0	NA	NA	NA	A	0	1
1440	E129962	Pachyramphus_polychopterus	Tityridae	January/2014	ESEC-Serra_Negra_do_Norte/RN	Mid_rainy	Rainy	0	0	0	NA	NA	M	A	0	0
1441	F43950	Myiarchus_tyrannulus	Tyrannidae	January/2014	ESEC-Serra_Negra_do_Norte/RN	Mid_rainy	Rainy	1	0	0	NA	NA	NA	A	0	1
1442	F43948	Myiarchus_tyrannulus	Tyrannidae	January/2014	ESEC-Serra_Negra_do_Norte/RN	Mid_rainy	Rainy	0	0	0	NA	NA	NA	A	0	1
1443	M11170	Leptotila_verreauxi	Columbidae	January/2014	ESEC-Serra_Negra_do_Norte/RN	Mid_rainy	Rainy	0	0	0	NA	NA	M	A	0	0
1444	D125897	Coryphospingus_pileatus	Thraupidae	January/2014	ESEC-Serra_Negra_do_Norte/RN	Mid_rainy	Rainy	1	1	0	P	PADOM11	M	A	0	1
1445	D125898	Myiopagis_viridicata	Tyrannidae	January/2014	ESEC-Serra_Negra_do_Norte/RN	Mid_rainy	Rainy	0	0	0	NA	N/A	NA	A	0	0
1446	M11178	Leptotila_verreauxi	Columbidae	January/2014	ESEC-Serra_Negra_do_Norte/RN	Mid_rainy	Rainy	0	0	0	NA	NA	NA	A	0	0
1447	G122551	Myiodynastes_maculatus	Tyrannidae	January/2014	ESEC-Serra_Negra_do_Norte/RN	Mid_rainy	Rainy	1	0	0	NA	NA	NA	A	0	0
1448	F43903	Columbina_minuta	Columbidae	January/2014	ESEC-Serra_Negra_do_Norte/RN	Mid_rainy	Rainy	1	0	0	NA	NA	NA	A	0	1
1449	F43901	Columbina_minuta	Columbidae	January/2014	ESEC-Serra_Negra_do_Norte/RN	Mid_rainy	Rainy	1	0	0	NA	NA	M	A	0	1
1450	D73367	Volatinia_jacarina	Thraupidae	January/2014	ESEC-Serra_Negra_do_Norte/RN	Mid_rainy	Rainy	0	0	0	NA	NA	NA	J	0	0
1451	E146373	Pachyramphus_polychopterus	Tityridae	January/2014	ESEC-Serra_Negra_do_Norte/RN	Mid_rainy	Rainy	0	0	0	NA	NA	F	A	1	0
1452	F35085	Casiornis_fuscus	Tyrannidae	January/2014	ESEC-Serra_Negra_do_Norte/RN	Mid_rainy	Rainy	0	0	0	NA	NA	NA	A	0	0
1453	G122550	Columbina_minuta	Columbidae	January/2014	ESEC-Serra_Negra_do_Norte/RN	Mid_rainy	Rainy	0	0	0	NA	NA	M	A	0	1
1454	F38621	Veniliornis_passerinus	Picidae	January/2014	ESEC-Serra_Negra_do_Norte/RN	Mid_rainy	Rainy	0	0	0	NA	NA	M	A	0	0
1455	F38617	Veniliornis_passerinus	Picidae	January/2014	ESEC-Serra_Negra_do_Norte/RN	Mid_rainy	Rainy	1	0	0	NA	NA	M	A	0	1
1456	H109118	Icterus_jamacaii	Icteridae	January/2014	ESEC-Serra_Negra_do_Norte/RN	Mid_rainy	Rainy	1	1	0	P	LECOR04_	NA	A	2	0
1457	G122549	Columbina_minuta	Columbidae	January/2014	ESEC-Serra_Negra_do_Norte/RN	Mid_rainy	Rainy	1	0	0	NA	NA	M	A	0	0
1458	G108277	Myiodynastes_maculatus	Tyrannidae	January/2014	ESEC-Serra_Negra_do_Norte/RN	Mid_rainy	Rainy	0	0	0	NA	NA	NA	A	0	1
1459	M11160	Leptotila_verreauxi	Columbidae	January/2014	ESEC-Serra_Negra_do_Norte/RN	Mid_rainy	Rainy	0	0	0	NA	NA	NA	A	0	0
1460	G108335	Myiodynastes_maculatus	Tyrannidae	January/2014	ESEC-Serra_Negra_do_Norte/RN	Mid_rainy	Rainy	1	1	0	P	PHPAT01	NA	A	0	1
1461	D73338	Coryphospingus_pileatus	Thraupidae	January/2014	ESEC-Serra_Negra_do_Norte/RN	Mid_rainy	Rainy	0	0	0	NA	NA	F	A	0	1
1462	F43841	Columbina_minuta	Columbidae	January/2014	ESEC-Serra_Negra_do_Norte/RN	Mid_rainy	Rainy	1	0	0	NA	NA	F	A	0	0
1463	F43839	Columbina_minuta	Columbidae	January/2014	ESEC-Serra_Negra_do_Norte/RN	Mid_rainy	Rainy	0	0	0	NA	NA	F	A	0	0
1464	F43838	Columbina_minuta	Columbidae	January/2014	ESEC-Serra_Negra_do_Norte/RN	Mid_rainy	Rainy	1	0	0	NA	NA	F	A	0	0
1465	D73341	Coryphospingus_pileatus	Thraupidae	January/2014	ESEC-Serra_Negra_do_Norte/RN	Mid_rainy	Rainy	0	0	0	NA	NA	F	A	0	NA
1466	D73339	Coryphospingus_pileatus	Thraupidae	January/2014	ESEC-Serra_Negra_do_Norte/RN	Mid_rainy	Rainy	1	0	0	NA	NA	M	A	0	1
1467	F43908	Columbina_minuta	Columbidae	January/2014	ESEC-Serra_Negra_do_Norte/RN	Mid_rainy	Rainy	1	0	1	H	SocH3	M	A	0	0
1468	F43905	Columbina_minuta	Columbidae	January/2014	ESEC-Serra_Negra_do_Norte/RN	Mid_rainy	Rainy	1	0	1	H	SocH3	F	A	0	1
1469	F43909	Columbina_minuta	Columbidae	January/2014	ESEC-Serra_Negra_do_Norte/RN	Mid_rainy	Rainy	1	0	1	H	SocH3_	M	A	0	1
1470	F43904	Myiarchus_tyrannulus	Tyrannidae	January/2014	ESEC-Serra_Negra_do_Norte/RN	Mid_rainy	Rainy	0	0	0	NA	NA	F	A	0	0
1471	D73366	Coryphospingus_pileatus	Thraupidae	January/2014	ESEC-Serra_Negra_do_Norte/RN	Mid_rainy	Rainy	1	0	0	NA	NA	D	J	0	1
1472	G122482	Myiodynastes_maculatus	Tyrannidae	January/2014	ESEC-Serra_Negra_do_Norte/RN	Mid_rainy	Rainy	0	0	0	NA	NA	NA	A	1	1
1473	F38621	Veniliornis_passerinus	Picidae	January/2014	ESEC-Serra_Negra_do_Norte/RN	Mid_rainy	Rainy	0	0	0	NA	NA	M	A	0	0
1474	E129962	Pachyramphus_polychopterus	Tityridae	January/2014	ESEC-Serra_Negra_do_Norte/RN	Mid_rainy	Rainy	0	0	0	NA	NA	M	A	0	0
1475	F35078	Columbina_minuta	Columbidae	January/2014	ESEC-Serra_Negra_do_Norte/RN	Mid_rainy	Rainy	0	0	0	NA	NA	M	A	0	0
1476	F35075	Columbina_minuta	Columbidae	January/2014	ESEC-Serra_Negra_do_Norte/RN	Mid_rainy	Rainy	1	0	0	NA	NA	M	A	0	1
1477	F35076	Lepidocolaptes_angustirostris	Dendrocolaptidae	January/2014	ESEC-Serra_Negra_do_Norte/RN	Mid_rainy	Rainy	0	0	0	NA	N/A	NA	A	0	1
1478	G108276	Myiodynastes_maculatus	Tyrannidae	January/2014	ESEC-Serra_Negra_do_Norte/RN	Mid_rainy	Rainy	0	0	0	NA	NA	NA	A	0	1
1479	G108330	Columbina_minuta	Columbidae	January/2014	ESEC-Serra_Negra_do_Norte/RN	Mid_rainy	Rainy	1	0	0	NA	NA	M	A	0	0
1480	F35073	Columbina_minuta	Columbidae	January/2014	ESEC-Serra_Negra_do_Norte/RN	Mid_rainy	Rainy	0	0	0	NA	NA	M	A	0	1
1481	F35074	Myiarchus_tyrannulus	Tyrannidae	January/2014	ESEC-Serra_Negra_do_Norte/RN	Mid_rainy	Rainy	0	0	0	NA	NA	NA	A	0	1
1482	F35077	Casiornis_fuscus	Tyrannidae	January/2014	ESEC-Serra_Negra_do_Norte/RN	Mid_rainy	Rainy	0	0	0	NA	NA	NA	A	1	1
1483	H109144	Nystalus_maculatus	Bucconidae	January/2014	ESEC-Serra_Negra_do_Norte/RN	Mid_rainy	Rainy	0	0	0	NA	N/A	NA	A	0	0
1484	G122483	Myiodynastes_maculatus	Tyrannidae	January/2014	ESEC-Serra_Negra_do_Norte/RN	Mid_rainy	Rainy	0	0	0	NA	NA	NA	A	0	0
1485	E129946	Casiornis_fuscus	Tyrannidae	January/2014	ESEC-Serra_Negra_do_Norte/RN	Mid_rainy	Rainy	0	0	0	NA	NA	NA	A	0	1
1486	H119731_	Columbina_minuta	Columbidae	July/2014	ESEC-Serra_Negra_do_Norte/RN	Dry_beginning	Dry	1	0	0	NA	NA	F	A	0	NA
1487	J24695	Columbina_minuta	Columbidae	July/2014	ESEC-Serra_Negra_do_Norte/RN	Dry_beginning	Dry	1	0	0	NA	NA	NA	A	0	NA
1488	H119733	Columbina_minuta	Columbidae	July/2014	ESEC-Serra_Negra_do_Norte/RN	Dry_beginning	Dry	0	0	0	NA	NA	F	A	0	NA
1489	G124946	Columbina_minuta	Columbidae	July/2014	ESEC-Serra_Negra_do_Norte/RN	Dry_beginning	Dry	0	0	0	NA	NA	NA	J	0	NA
1490	H119719	Columbina_minuta	Columbidae	July/2014	ESEC-Serra_Negra_do_Norte/RN	Dry_beginning	Dry	0	0	0	NA	NA	F	A	0	NA
1491	H119717	Columbina_minuta	Columbidae	July/2014	ESEC-Serra_Negra_do_Norte/RN	Dry_beginning	Dry	1	0	0	NA	NA	M	A	0	NA
1492	G124935	Columbina_minuta	Columbidae	July/2014	ESEC-Serra_Negra_do_Norte/RN	Dry_beginning	Dry	0	0	0	NA	NA	F	A	NA	NA
1493	H118917	Columbina_minuta	Columbidae	July/2014	ESEC-Serra_Negra_do_Norte/RN	Dry_beginning	Dry	1	0	0	NA	NA	M	A	0	NA
1494	G124947	Columbina_minuta	Columbidae	July/2014	ESEC-Serra_Negra_do_Norte/RN	Dry_beginning	Dry	0	0	0	NA	NA	NA	A	0	NA
1495	F43813	Columbina_minuta	Columbidae	July/2014	ESEC-Serra_Negra_do_Norte/RN	Dry_beginning	Dry	1	0	1	H	SocH3	M	A	2	NA
1496	G124951	Columbina_minuta	Columbidae	July/2014	ESEC-Serra_Negra_do_Norte/RN	Dry_beginning	Dry	1	0	1	H	SocH3	M	A	0	NA
1497	H119738	Columbina_minuta	Columbidae	July/2014	ESEC-Serra_Negra_do_Norte/RN	Dry_beginning	Dry	1	0	1	H	SocH3_	M	A	0	NA
1498	G124954	Columbina_minuta	Columbidae	July/2014	ESEC-Serra_Negra_do_Norte/RN	Dry_beginning	Dry	1	0	1	H	SocH3	F	J	0	0
1499	G124948	Columbina_minuta	Columbidae	July/2014	ESEC-Serra_Negra_do_Norte/RN	Dry_beginning	Dry	1	0	0	NA	NA	M	A	0	NA
1500	E153714	Coryphospingus_pileatus	Thraupidae	July/2014	ESEC-Serra_Negra_do_Norte/RN	Dry_beginning	Dry	0	0	0	NA	NA	M	A	0	NA
1501	H119737	Columbina_picui	Columbidae	July/2014	ESEC-Serra_Negra_do_Norte/RN	Dry_beginning	Dry	0	0	0	NA	NA	M	A	0	NA
1502	G119978	Columbina_minuta	Columbidae	July/2014	ESEC-Serra_Negra_do_Norte/RN	Dry_beginning	Dry	0	0	0	NA	NA	F	A	0	NA
1503	H119732	Columbina_minuta	Columbidae	July/2014	ESEC-Serra_Negra_do_Norte/RN	Dry_beginning	Dry	0	0	0	NA	NA	F	A	0	NA
1504	G124921	Columbina_minuta	Columbidae	July/2014	ESEC-Serra_Negra_do_Norte/RN	Dry_beginning	Dry	1	0	0	NA	NA	M	A	0	NA
1505	G124052	Columbina_minuta	Columbidae	July/2014	ESEC-Serra_Negra_do_Norte/RN	Dry_beginning	Dry	1	0	0	NA	NA	F	A	0	NA
1506	H119697	Columbina_minuta	Columbidae	July/2014	ESEC-Serra_Negra_do_Norte/RN	Dry_beginning	Dry	0	0	0	NA	NA	M	A	0	NA
1507	H119686	Columbina_minuta	Columbidae	July/2014	ESEC-Serra_Negra_do_Norte/RN	Dry_beginning	Dry	1	0	1	H	SocH3	F	NA	NA	NA
1508	G123865	Columbina_minuta	Columbidae	July/2014	ESEC-Serra_Negra_do_Norte/RN	Dry_beginning	Dry	1	1	0	P	LEVER03_	M	A	0	NA
1509	G124944	Columbina_minuta	Columbidae	July/2014	ESEC-Serra_Negra_do_Norte/RN	Dry_beginning	Dry	1	0	1	H	SocH3	F	A	0	NA
1510	J24696	Columbina_minuta	Columbidae	July/2014	ESEC-Serra_Negra_do_Norte/RN	Dry_beginning	Dry	1	0	0	NA	NA	M	A	0	NA
1511	D72574	Volatinia_jacarina	Thraupidae	July/2014	ESEC-Serra_Negra_do_Norte/RN	Dry_beginning	Dry	1	1	0	P	PADOM11	F	A	0	1
1512	G124938	Columbina_picui	Columbidae	July/2014	ESEC-Serra_Negra_do_Norte/RN	Dry_beginning	Dry	0	0	0	NA	NA	M	A	0	NA
1513	H119723	Columbina_minuta	Columbidae	July/2014	ESEC-Serra_Negra_do_Norte/RN	Dry_beginning	Dry	1	0	0	NA	NA	M	A	0	NA
1514	H119689	Columbina_minuta	Columbidae	July/2014	ESEC-Serra_Negra_do_Norte/RN	Dry_beginning	Dry	1	0	0	NA	NA	F	A	0	NA
1515	H119695	Columbina_minuta	Columbidae	July/2014	ESEC-Serra_Negra_do_Norte/RN	Dry_beginning	Dry	0	0	0	NA	NA	F	A	0	NA
1516	H119694	Columbina_picui	Columbidae	July/2014	ESEC-Serra_Negra_do_Norte/RN	Dry_beginning	Dry	1	0	0	NA	NA	M	A	0	NA
1517	G124920	Hydropsalis_torquata	Caprimulgidae	July/2014	ESEC-Serra_Negra_do_Norte/RN	Dry_beginning	Dry	0	0	0	NA	N/A	F	A	0	0
1518	H119692	Columbina_picui	Columbidae	July/2014	ESEC-Serra_Negra_do_Norte/RN	Dry_beginning	Dry	1	0	0	NA	NA	M	A	0	NA
1519	G124949	Columbina_minuta	Columbidae	July/2014	ESEC-Serra_Negra_do_Norte/RN	Dry_beginning	Dry	0	0	0	NA	NA	F	A	0	NA
1520	J24699	Columbina_minuta	Columbidae	July/2014	ESEC-Serra_Negra_do_Norte/RN	Dry_beginning	Dry	1	0	0	NA	NA	M	A	0	NA
1521	G124952	Columbina_minuta	Columbidae	July/2014	ESEC-Serra_Negra_do_Norte/RN	Dry_beginning	Dry	1	0	1	H	SocH3__	M	A	0	NA
1522	G124909	Columbina_minuta	Columbidae	July/2014	ESEC-Serra_Negra_do_Norte/RN	Dry_beginning	Dry	1	0	0	NA	NA	F	A	0	NA
1523	H119704	Columbina_picui	Columbidae	July/2014	ESEC-Serra_Negra_do_Norte/RN	Dry_beginning	Dry	1	0	0	NA	NA	M	A	0	0
1524	H119710	Columbina_picui	Columbidae	July/2014	ESEC-Serra_Negra_do_Norte/RN	Dry_beginning	Dry	1	0	0	NA	NA	M	NA	NA	NA
1525	G124926	Columbina_minuta	Columbidae	July/2014	ESEC-Serra_Negra_do_Norte/RN	Dry_beginning	Dry	1	0	1	H	SocH3_	F	A	0	NA
1526	H119713	Columbina_minuta	Columbidae	July/2014	ESEC-Serra_Negra_do_Norte/RN	Dry_beginning	Dry	1	0	1	H	SocH3	NA	A	0	NA
1527	G124927	Columbina_minuta	Columbidae	July/2014	ESEC-Serra_Negra_do_Norte/RN	Dry_beginning	Dry	1	0	0	NA	NA	NA	J	0	NA
1528	F14963	Myiarchus_swainsoni	Tyrannidae	July/2014	ESEC-Serra_Negra_do_Norte/RN	Dry_beginning	Dry	0	0	0	NA	NA	NA	A	0	0
1529	G124933	Columbina_picui	Columbidae	July/2014	ESEC-Serra_Negra_do_Norte/RN	Dry_beginning	Dry	1	0	1	H	SocH3_	F	A	0	NA
1530	H119679	Columbina_minuta	Columbidae	July/2014	ESEC-Serra_Negra_do_Norte/RN	Dry_beginning	Dry	0	0	0	NA	NA	F	A	0	NA
1531	H119681	Columbina_minuta	Columbidae	July/2014	ESEC-Serra_Negra_do_Norte/RN	Dry_beginning	Dry	0	0	0	NA	NA	M	A	0	NA
1532	H119718	Columbina_minuta	Columbidae	July/2014	ESEC-Serra_Negra_do_Norte/RN	Dry_beginning	Dry	1	0	1	H	SocH3	M	A	0	NA
1533	J24692	Columbina_minuta	Columbidae	July/2014	ESEC-Serra_Negra_do_Norte/RN	Dry_beginning	Dry	0	0	0	NA	NA	M	A	0	NA
1534	F54103	Zonotrichia_capensis	Passerellidae	July/2014	ESEC-Serra_Negra_do_Norte/RN	Dry_beginning	Dry	1	0	0	NA	N/A	NA	A	0	1
1535	G124912	Columbina_minuta	Columbidae	July/2014	ESEC-Serra_Negra_do_Norte/RN	Dry_beginning	Dry	1	0	0	NA	NA	F	J	0	0
1536	H119708	Columbina_minuta	Columbidae	July/2014	ESEC-Serra_Negra_do_Norte/RN	Dry_beginning	Dry	0	0	0	NA	NA	F	A	0	NA
1537	H119728	Columbina_minuta	Columbidae	July/2014	ESEC-Serra_Negra_do_Norte/RN	Dry_beginning	Dry	1	0	0	NA	NA	NA	J	0	NA
1538	J24697	Columbina_minuta	Columbidae	July/2014	ESEC-Serra_Negra_do_Norte/RN	Dry_beginning	Dry	1	0	0	NA	NA	M	A	0	NA
1539	G123855	Columbina_minuta	Columbidae	July/2014	ESEC-Serra_Negra_do_Norte/RN	Dry_beginning	Dry	1	0	0	NA	NA	M	A	0	NA
1540	J24698	Columbina_picui	Columbidae	July/2014	ESEC-Serra_Negra_do_Norte/RN	Dry_beginning	Dry	0	0	0	NA	NA	M	A	0	NA
1541	G124950	Columbina_minuta	Columbidae	July/2014	ESEC-Serra_Negra_do_Norte/RN	Dry_beginning	Dry	1	0	0	NA	NA	M	A	0	NA
1542	H119685	Columbina_minuta	Columbidae	July/2014	ESEC-Serra_Negra_do_Norte/RN	Dry_beginning	Dry	1	0	1	H	SocH3	M	A	0	NA
1543	G124940	Columbina_minuta	Columbidae	July/2014	ESEC-Serra_Negra_do_Norte/RN	Dry_beginning	Dry	1	0	1	H	SocH3	NA	J	0	NA
1544	H119725	Columbina_minuta	Columbidae	July/2014	ESEC-Serra_Negra_do_Norte/RN	Dry_beginning	Dry	0	0	0	NA	NA	M	A	0	NA
1545	G124937	Columbina_minuta	Columbidae	July/2014	ESEC-Serra_Negra_do_Norte/RN	Dry_beginning	Dry	0	0	0	NA	NA	NA	J	0	NA
1546	G124942	Columbina_picui	Columbidae	July/2014	ESEC-Serra_Negra_do_Norte/RN	Dry_beginning	Dry	1	0	0	NA	NA	M	A	0	NA
1547	H119678	Columbina_minuta	Columbidae	July/2014	ESEC-Serra_Negra_do_Norte/RN	Dry_beginning	Dry	1	0	0	NA	NA	M	A	0	NA
1548	G124934	Columbina_minuta	Columbidae	July/2014	ESEC-Serra_Negra_do_Norte/RN	Dry_beginning	Dry	0	0	0	NA	NA	M	A	0	NA
1549	J24693	Columbina_minuta	Columbidae	July/2014	ESEC-Serra_Negra_do_Norte/RN	Dry_beginning	Dry	1	0	1	H	SocH3	M	A	0	NA
1550	G123881	Columbina_minuta	Columbidae	July/2014	ESEC-Serra_Negra_do_Norte/RN	Dry_beginning	Dry	0	0	0	NA	NA	F	A	0	NA
1551	H119720	Columbina_minuta	Columbidae	July/2014	ESEC-Serra_Negra_do_Norte/RN	Dry_beginning	Dry	0	0	0	NA	NA	F	A	0	NA
1552	H119683	Columbina_minuta	Columbidae	July/2014	ESEC-Serra_Negra_do_Norte/RN	Dry_beginning	Dry	1	1	0	P	PADOM11	F	A	0	NA
1553	H119676	Columbina_minuta	Columbidae	July/2014	ESEC-Serra_Negra_do_Norte/RN	Dry_beginning	Dry	0	0	0	NA	NA	D	J	0	NA
1554	H119707	Columbina_minuta	Columbidae	July/2014	ESEC-Serra_Negra_do_Norte/RN	Dry_beginning	Dry	0	0	0	NA	NA	M	A	0	0
1555	G124913	Columbina_minuta	Columbidae	July/2014	ESEC-Serra_Negra_do_Norte/RN	Dry_beginning	Dry	1	1	0	P	PADOM17	M	A	0	NA
1556	H119716	Columbina_picui	Columbidae	July/2014	ESEC-Serra_Negra_do_Norte/RN	Dry_beginning	Dry	0	0	0	NA	NA	NA	A	0	NA
1557	H119688	Columbina_minuta	Columbidae	July/2014	ESEC-Serra_Negra_do_Norte/RN	Dry_beginning	Dry	1	0	0	NA	NA	M	A	0	NA
1558	H119693	Columbina_minuta	Columbidae	July/2014	ESEC-Serra_Negra_do_Norte/RN	Dry_beginning	Dry	0	0	0	NA	NA	M	A	0	NA
1559	F43849	Columbina_minuta	Columbidae	July/2014	ESEC-Serra_Negra_do_Norte/RN	Dry_beginning	Dry	1	0	0	NA	NA	NA	A	0	NA
1560	H119675	Columbina_minuta	Columbidae	July/2014	ESEC-Serra_Negra_do_Norte/RN	Dry_beginning	Dry	1	0	0	NA	NA	M	A	0	NA
1561	G124923	Columbina_minuta	Columbidae	July/2014	ESEC-Serra_Negra_do_Norte/RN	Dry_beginning	Dry	0	0	0	NA	NA	F	A	0	NA
1562	D144844	Coryphospingus_pileatus	Thraupidae	July/2014	ESEC-Serra_Negra_do_Norte/RN	Dry_beginning	Dry	1	0	0	NA	NA	NA	J	0	NA
1563	G124931	Columbina_minuta	Columbidae	July/2014	ESEC-Serra_Negra_do_Norte/RN	Dry_beginning	Dry	0	0	0	NA	NA	F	A	0	NA
1565	H119700	Columbina_minuta	Columbidae	July/2014	ESEC-Serra_Negra_do_Norte/RN	Dry_beginning	Dry	1	0	0	NA	NA	F	A	0	NA
1566	H119677	Columbina_minuta	Columbidae	July/2014	ESEC-Serra_Negra_do_Norte/RN	Dry_beginning	Dry	1	1	0	P	LEVER03_	M	A	0	NA
1567	H119691	Columbina_picui	Columbidae	July/2014	ESEC-Serra_Negra_do_Norte/RN	Dry_beginning	Dry	0	0	0	NA	NA	F	A	0	NA
1570	H119674	Columbina_picui	Columbidae	July/2014	ESEC-Serra_Negra_do_Norte/RN	Dry_beginning	Dry	0	0	0	NA	NA	F	A	0	NA
1571	H73597	Columbina_picui	Columbidae	July/2014	ESEC-Serra_Negra_do_Norte/RN	Dry_beginning	Dry	1	0	0	NA	NA	M	A	0	NA
1572	H119682	Columbina_minuta	Columbidae	July/2014	ESEC-Serra_Negra_do_Norte/RN	Dry_beginning	Dry	1	0	0	NA	NA	F	A	0	NA
1573	E153701	Coryphospingus_pileatus	Thraupidae	July/2014	ESEC-Serra_Negra_do_Norte/RN	Dry_beginning	Dry	1	0	0	NA	NA	F	A	0	1
1574	G124674	Columbina_minuta	Columbidae	July/2014	ESEC-Serra_Negra_do_Norte/RN	Dry_beginning	Dry	1	0	0	NA	NA	M	A	0	NA
1575	H119680	Columbina_minuta	Columbidae	July/2014	ESEC-Serra_Negra_do_Norte/RN	Dry_beginning	Dry	1	0	0	NA	NA	M	A	0	NA
1576	H119687	Columbina_minuta	Columbidae	July/2014	ESEC-Serra_Negra_do_Norte/RN	Dry_beginning	Dry	1	0	0	NA	NA	NA	J	NA	NA
1577	H119673	Columbina_minuta	Columbidae	July/2014	ESEC-Serra_Negra_do_Norte/RN	Dry_beginning	Dry	1	0	0	NA	NA	M	A	0	NA
1578	G124915	Columbina_minuta	Columbidae	July/2014	ESEC-Serra_Negra_do_Norte/RN	Dry_beginning	Dry	0	0	0	NA	NA	F	J	0	NA
1579	G124914	Columbina_minuta	Columbidae	July/2014	ESEC-Serra_Negra_do_Norte/RN	Dry_beginning	Dry	1	0	1	H	SocH3	M	A	0	NA
1580	H119712	Columbina_minuta	Columbidae	July/2014	ESEC-Serra_Negra_do_Norte/RN	Dry_beginning	Dry	1	0	0	NA	NA	F	A	0	NA
1581	H119714	Columbina_minuta	Columbidae	July/2014	ESEC-Serra_Negra_do_Norte/RN	Dry_beginning	Dry	0	0	0	NA	NA	F	A	0	NA
1582	G124910	Columbina_minuta	Columbidae	July/2014	ESEC-Serra_Negra_do_Norte/RN	Dry_beginning	Dry	0	0	0	NA	NA	F	A	0	NA
1583	F146258	Coryphospingus_pileatus	Thraupidae	July/2014	ESEC-Serra_Negra_do_Norte/RN	Dry_beginning	Dry	0	0	0	NA	NA	M	A	0	1
1584	H119690	Columbina_picui	Columbidae	July/2014	ESEC-Serra_Negra_do_Norte/RN	Dry_beginning	Dry	0	0	0	NA	NA	M	A	0	NA
1585	C90751	Hemitriccus_margaritaceiventer	Rhynchocyclidae	July/2014	ESEC-Serra_Negra_do_Norte/RN	Dry_beginning	Dry	0	0	0	NA	NA	NA	A	0	0
1586	G124917	Columbina_minuta	Columbidae	July/2014	ESEC-Serra_Negra_do_Norte/RN	Dry_beginning	Dry	1	0	1	H	SocH3	M	J	0	NA
1587	G124976	Columbina_minuta	Columbidae	July/2014	ESEC-Serra_Negra_do_Norte/RN	Dry_beginning	Dry	0	0	0	NA	NA	M	A	0	0
1588	G122616	Columbina_minuta	Columbidae	July/2014	ESEC-Serra_Negra_do_Norte/RN	Dry_beginning	Dry	0	0	0	NA	NA	F	A	0	NA
1589	G125217	Columbina_minuta	Columbidae	July/2014	ESEC-Serra_Negra_do_Norte/RN	Dry_beginning	Dry	0	0	0	NA	NA	F	A	0	NA
1590	F14966	Tyrannus_melancholicus	Tyrannidae	July/2014	ESEC-Serra_Negra_do_Norte/RN	Dry_beginning	Dry	0	0	0	NA	NA	NA	A	0	NA
1591	G125216	Columbina_minuta	Columbidae	July/2014	ESEC-Serra_Negra_do_Norte/RN	Dry_beginning	Dry	0	0	0	NA	NA	F	A	0	NA
1592	G125213	Columbina_minuta	Columbidae	July/2014	ESEC-Serra_Negra_do_Norte/RN	Dry_beginning	Dry	0	0	0	NA	NA	M	A	0	NA
1593	G125225	Columbina_minuta	Columbidae	July/2014	ESEC-Serra_Negra_do_Norte/RN	Dry_beginning	Dry	0	0	0	NA	NA	F	A	0	NA
1594	G125227	Columbina_minuta	Columbidae	July/2014	ESEC-Serra_Negra_do_Norte/RN	Dry_beginning	Dry	1	0	0	NA	NA	F	A	0	NA
1595	G124974	Columbina_minuta	Columbidae	July/2014	ESEC-Serra_Negra_do_Norte/RN	Dry_beginning	Dry	1	0	0	NA	NA	M	A	0	0
1596	G124978	Columbina_minuta	Columbidae	July/2014	ESEC-Serra_Negra_do_Norte/RN	Dry_beginning	Dry	1	0	1	H	SocH3_	F	A	0	0
1597	G124988	Columbina_minuta	Columbidae	July/2014	ESEC-Serra_Negra_do_Norte/RN	Dry_beginning	Dry	0	0	0	NA	NA	F	A	0	NA
1598	E57691	Coryphospingus_pileatus	Thraupidae	July/2014	ESEC-Serra_Negra_do_Norte/RN	Dry_beginning	Dry	0	0	0	NA	NA	M	A	0	1
1599	G124980	Columbina_minuta	Columbidae	July/2014	ESEC-Serra_Negra_do_Norte/RN	Dry_beginning	Dry	0	0	0	NA	NA	NA	J	0	0
1600	G108533	Columbina_minuta	Columbidae	July/2014	ESEC-Serra_Negra_do_Norte/RN	Dry_beginning	Dry	0	0	0	NA	NA	NA	A	0	0
1601	E153716	Coryphospingus_pileatus	Thraupidae	July/2014	ESEC-Serra_Negra_do_Norte/RN	Dry_beginning	Dry	1	0	0	NA	NA	F	A	0	0
1602	G124979	Columbina_minuta	Columbidae	July/2014	ESEC-Serra_Negra_do_Norte/RN	Dry_beginning	Dry	0	0	0	NA	NA	F	A	0	0
1603	G124976	Columbina_minuta	Columbidae	July/2014	ESEC-Serra_Negra_do_Norte/RN	Dry_beginning	Dry	1	0	0	NA	NA	M	A	0	0
1604	G124977	Columbina_minuta	Columbidae	July/2014	ESEC-Serra_Negra_do_Norte/RN	Dry_beginning	Dry	0	0	0	NA	NA	NA	J	NA	NA
1605	G124973	Columbina_minuta	Columbidae	July/2014	ESEC-Serra_Negra_do_Norte/RN	Dry_beginning	Dry	0	0	0	NA	NA	M	A	0	NA
1606	C90788	Hemitriccus_margaritaceiventer	Rhynchocyclidae	July/2014	ESEC-Serra_Negra_do_Norte/RN	Dry_beginning	Dry	0	0	0	NA	NA	NA	A	0	1
1607	G124975	Columbina_minuta	Columbidae	July/2014	ESEC-Serra_Negra_do_Norte/RN	Dry_beginning	Dry	1	0	0	NA	NA	M	A	0	0
1608	E153715	Coryphospingus_pileatus	Thraupidae	July/2014	ESEC-Serra_Negra_do_Norte/RN	Dry_beginning	Dry	1	0	0	NA	NA	M	A	0	1
1609	G124972	Columbina_minuta	Columbidae	July/2014	ESEC-Serra_Negra_do_Norte/RN	Dry_beginning	Dry	1	0	1	H	SocH3_	F	A	0	0
1610	F38873	Myiarchus_swainsoni	Tyrannidae	July/2014	ESEC-Serra_Negra_do_Norte/RN	Dry_beginning	Dry	0	0	0	NA	NA	NA	A	0	0
1611	G124968	Columbina_minuta	Columbidae	July/2014	ESEC-Serra_Negra_do_Norte/RN	Dry_beginning	Dry	1	0	1	H	SocH3__	M	A	0	NA
1612	G124971	Columbina_minuta	Columbidae	July/2014	ESEC-Serra_Negra_do_Norte/RN	Dry_beginning	Dry	0	0	0	NA	NA	M	A	0	0
1613	G124969	Columbina_minuta	Columbidae	July/2014	ESEC-Serra_Negra_do_Norte/RN	Dry_beginning	Dry	0	0	0	NA	NA	NA	J	0	NA
1614	G124970	Columbina_minuta	Columbidae	July/2014	ESEC-Serra_Negra_do_Norte/RN	Dry_beginning	Dry	0	0	0	NA	NA	NA	J	0	NA
1615	M11186	Leptotila_verreauxi	Columbidae	July/2014	ESEC-Serra_Negra_do_Norte/RN	Dry_beginning	Dry	0	0	0	NA	NA	NA	A	0	0
1616	G124999	Columbina_minuta	Columbidae	July/2014	ESEC-Serra_Negra_do_Norte/RN	Dry_beginning	Dry	0	0	0	NA	NA	F	A	0	NA
1617	H68896	Columbina_picui	Columbidae	July/2014	ESEC-Serra_Negra_do_Norte/RN	Dry_beginning	Dry	0	0	0	NA	NA	M	A	0	NA
1618	G124981	Columbina_minuta	Columbidae	July/2014	ESEC-Serra_Negra_do_Norte/RN	Dry_beginning	Dry	1	0	0	NA	NA	M	A	0	0
1619	G124986	Columbina_minuta	Columbidae	July/2014	ESEC-Serra_Negra_do_Norte/RN	Dry_beginning	Dry	1	0	1	H	SocH3_	M	A	0	NA
1620	H68897	Columbina_minuta	Columbidae	July/2014	ESEC-Serra_Negra_do_Norte/RN	Dry_beginning	Dry	1	0	0	NA	NA	M	A	0	NA
1621	G124984	Columbina_minuta	Columbidae	July/2014	ESEC-Serra_Negra_do_Norte/RN	Dry_beginning	Dry	1	0	1	H	SocH3	NA	A	0	0
1622	G125001	Columbina_minuta	Columbidae	July/2014	ESEC-Serra_Negra_do_Norte/RN	Dry_beginning	Dry	0	0	0	NA	NA	F	A	0	NA
1623	G124990	Columbina_minuta	Columbidae	July/2014	ESEC-Serra_Negra_do_Norte/RN	Dry_beginning	Dry	1	0	0	NA	NA	M	A	0	NA
1624	G124991	Columbina_minuta	Columbidae	July/2014	ESEC-Serra_Negra_do_Norte/RN	Dry_beginning	Dry	1	0	1	H	SocH3_	M	A	0	NA
1625	G124983	Columbina_minuta	Columbidae	July/2014	ESEC-Serra_Negra_do_Norte/RN	Dry_beginning	Dry	0	0	0	NA	NA	F	A	0	0
1626	F14964	Myiarchus_tyrannulus	Tyrannidae	July/2014	ESEC-Serra_Negra_do_Norte/RN	Dry_beginning	Dry	0	0	0	NA	NA	NA	A	0	1
1627	G124993	Columbina_minuta	Columbidae	July/2014	ESEC-Serra_Negra_do_Norte/RN	Dry_beginning	Dry	1	0	0	NA	NA	M	A	0	NA
1628	G124132	Columbina_minuta	Columbidae	July/2014	ESEC-Serra_Negra_do_Norte/RN	Dry_beginning	Dry	1	0	0	NA	NA	M	A	0	NA
1629	G125000	Columbina_minuta	Columbidae	July/2014	ESEC-Serra_Negra_do_Norte/RN	Dry_beginning	Dry	1	0	1	H	SocH3	M	A	0	NA
1630	G125009	Columbina_minuta	Columbidae	July/2014	ESEC-Serra_Negra_do_Norte/RN	Dry_beginning	Dry	0	0	0	NA	NA	M	A	0	NA
1631	G104013	Veniliornis_passerinus	Picidae	July/2014	ESEC-Serra_Negra_do_Norte/RN	Dry_beginning	Dry	0	0	0	NA	NA	NA	A	0	0
1632	D72576	Volatinia_jacarina	Thraupidae	July/2014	ESEC-Serra_Negra_do_Norte/RN	Dry_beginning	Dry	1	1	0	P	LECOR04_	F	A	0	1
1633	G125010	Columbina_minuta	Columbidae	July/2014	ESEC-Serra_Negra_do_Norte/RN	Dry_beginning	Dry	0	0	0	NA	NA	F	A	0	NA
1634	E153717	Coryphospingus_pileatus	Thraupidae	July/2014	ESEC-Serra_Negra_do_Norte/RN	Dry_beginning	Dry	1	1	0	P	Plas/Plas	M	A	0	1
1635	E153716	Coryphospingus_pileatus	Thraupidae	July/2014	ESEC-Serra_Negra_do_Norte/RN	Dry_beginning	Dry	0	0	0	NA	NA	F	A	0	0
1636	D73312	Xenopsaris_albinucha	Tityridae	July/2014	ESEC-Serra_Negra_do_Norte/RN	Dry_beginning	Dry	0	0	0	NA	N/A	NA	A	0	0
1637	D125817	Coryphospingus_pileatus	Thraupidae	July/2014	ESEC-Serra_Negra_do_Norte/RN	Dry_beginning	Dry	0	0	0	NA	NA	F	A	0	1
1638	C90752	Polioptila_plumbea	Polioptilidae	July/2014	ESEC-Serra_Negra_do_Norte/RN	Dry_beginning	Dry	1	1	0	P	TRMUS02_	M	A	0	1
1639	E153719	Coryphospingus_pileatus	Thraupidae	July/2014	ESEC-Serra_Negra_do_Norte/RN	Dry_beginning	Dry	1	1	0	P	PADOM11	F	A	0	0
1640	G125209	Columbina_minuta	Columbidae	July/2014	ESEC-Serra_Negra_do_Norte/RN	Dry_beginning	Dry	1	0	1	H	SocH3	M	A	0	NA
1641	G125207	Columbina_minuta	Columbidae	July/2014	ESEC-Serra_Negra_do_Norte/RN	Dry_beginning	Dry	0	0	0	NA	NA	F	A	0	NA
1642	G125214	Columbina_minuta	Columbidae	July/2014	ESEC-Serra_Negra_do_Norte/RN	Dry_beginning	Dry	0	0	0	NA	NA	M	A	0	NA
1643	F44056	Columbina_minuta	Columbidae	July/2014	ESEC-Serra_Negra_do_Norte/RN	Dry_beginning	Dry	0	0	0	NA	NA	F	A	0	NA
1644	C90754	Hemitriccus_margaritaceiventer	Rhynchocyclidae	July/2014	ESEC-Serra_Negra_do_Norte/RN	Dry_beginning	Dry	0	0	0	NA	NA	NA	J	0	NA
1645	G125021	Columbina_minuta	Columbidae	July/2014	ESEC-Serra_Negra_do_Norte/RN	Dry_beginning	Dry	0	0	0	NA	NA	F	A	0	NA
1646	G125045	Columbina_minuta	Columbidae	July/2014	ESEC-Serra_Negra_do_Norte/RN	Dry_beginning	Dry	1	0	0	NA	NA	M	A	0	NA
1647	E146147	Coryphospingus_pileatus	Thraupidae	July/2014	ESEC-Serra_Negra_do_Norte/RN	Dry_beginning	Dry	1	0	0	NA	NA	M	A	0	NA
1648	G125034	Columbina_minuta	Columbidae	July/2014	ESEC-Serra_Negra_do_Norte/RN	Dry_beginning	Dry	1	0	0	NA	NA	M	A	0	NA
1649	G125038	Columbina_minuta	Columbidae	July/2014	ESEC-Serra_Negra_do_Norte/RN	Dry_beginning	Dry	1	0	0	NA	NA	M	A	0	NA
1650	G125039	Columbina_minuta	Columbidae	July/2014	ESEC-Serra_Negra_do_Norte/RN	Dry_beginning	Dry	0	0	0	NA	NA	NA	J	0	NA
1651	C90753	Hemitriccus_margaritaceiventer	Rhynchocyclidae	July/2014	ESEC-Serra_Negra_do_Norte/RN	Dry_beginning	Dry	0	0	0	NA	NA	NA	J	0	1
1652	G113736	Columbina_minuta	Columbidae	July/2014	ESEC-Serra_Negra_do_Norte/RN	Dry_beginning	Dry	1	0	0	NA	NA	NA	A	0	NA
1653	G125041	Columbina_minuta	Columbidae	July/2014	ESEC-Serra_Negra_do_Norte/RN	Dry_beginning	Dry	1	0	0	NA	NA	M	A	0	NA
1654	G125208	Columbina_minuta	Columbidae	July/2014	ESEC-Serra_Negra_do_Norte/RN	Dry_beginning	Dry	1	0	0	NA	NA	F	A	0	NA
1655	C90769	Polioptila_plumbea	Polioptilidae	July/2014	ESEC-Serra_Negra_do_Norte/RN	Dry_beginning	Dry	1	1	0	P	PADOM17:P2_477/478	NA	A	0	0
1656	G124985	Columbina_minuta	Columbidae	July/2014	ESEC-Serra_Negra_do_Norte/RN	Dry_beginning	Dry	1	0	0	NA	NA	F	A	0	NA
1657	G125186	Columbina_minuta	Columbidae	July/2014	ESEC-Serra_Negra_do_Norte/RN	Dry_beginning	Dry	1	0	0	NA	NA	F	A	0	NA
1658	G124992	Columbina_minuta	Columbidae	July/2014	ESEC-Serra_Negra_do_Norte/RN	Dry_beginning	Dry	1	0	0	NA	NA	F	A	0	NA
1659	G125049	Columbina_minuta	Columbidae	July/2014	ESEC-Serra_Negra_do_Norte/RN	Dry_beginning	Dry	1	0	0	NA	NA	M	A	0	NA
1660	G125019	Columbina_minuta	Columbidae	July/2014	ESEC-Serra_Negra_do_Norte/RN	Dry_beginning	Dry	1	0	1	H	SocH3	F	A	0	NA
1661	G125026	Columbina_minuta	Columbidae	July/2014	ESEC-Serra_Negra_do_Norte/RN	Dry_beginning	Dry	1	0	0	NA	NA	M	A	0	NA
1662	G125020	Columbina_minuta	Columbidae	July/2014	ESEC-Serra_Negra_do_Norte/RN	Dry_beginning	Dry	1	0	0	NA	NA	M	A	0	NA
1663	F14965	Myiarchus_tyrannulus	Tyrannidae	July/2014	ESEC-Serra_Negra_do_Norte/RN	Dry_beginning	Dry	0	0	0	NA	NA	NA	A	0	0
1664	G125035	Columbina_minuta	Columbidae	July/2014	ESEC-Serra_Negra_do_Norte/RN	Dry_beginning	Dry	1	0	0	NA	NA	M	A	0	NA
1665	G86110	Columbina_minuta	Columbidae	July/2014	ESEC-Serra_Negra_do_Norte/RN	Dry_beginning	Dry	1	0	1	H	SocH3_	M	A	0	NA
1666	G125610	Myiophobus_fasciatus	Tyrannidae	July/2014	ESEC-Serra_Negra_do_Norte/RN	Dry_beginning	Dry	0	0	0	NA	N/A	NA	A	0	0
1667	G125205	Columbina_minuta	Columbidae	July/2014	ESEC-Serra_Negra_do_Norte/RN	Dry_beginning	Dry	1	0	0	NA	NA	NA	J	0	NA
1668	G125220	Columbina_minuta	Columbidae	July/2014	ESEC-Serra_Negra_do_Norte/RN	Dry_beginning	Dry	1	0	0	NA	NA	M	NA	NA	NA
1669	G125037	Columbina_minuta	Columbidae	July/2014	ESEC-Serra_Negra_do_Norte/RN	Dry_beginning	Dry	0	0	0	NA	NA	F	A	0	NA
1670	H119750	Columbina_picui	Columbidae	July/2014	ESEC-Serra_Negra_do_Norte/RN	Dry_beginning	Dry	0	0	0	NA	NA	M	NA	NA	NA
1671	G125211	Columbina_minuta	Columbidae	July/2014	ESEC-Serra_Negra_do_Norte/RN	Dry_beginning	Dry	0	0	0	NA	NA	F	A	0	NA
1672	G125219	Myiarchus_tyrannulus	Tyrannidae	July/2014	ESEC-Serra_Negra_do_Norte/RN	Dry_beginning	Dry	0	0	0	NA	NA	NA	A	0	1
1673	H79549	Columbina_minuta	Columbidae	July/2014	ESEC-Serra_Negra_do_Norte/RN	Dry_beginning	Dry	0	0	0	NA	NA	M	J	0	NA
1674	G125004	Columbina_minuta	Columbidae	July/2014	ESEC-Serra_Negra_do_Norte/RN	Dry_beginning	Dry	1	0	1	H	SocH3_	M	A	0	NA
1675	G125218	Columbina_minuta	Columbidae	July/2014	ESEC-Serra_Negra_do_Norte/RN	Dry_beginning	Dry	1	0	0	NA	NA	NA	A	0	NA
1676	G125206	Columbina_minuta	Columbidae	July/2014	ESEC-Serra_Negra_do_Norte/RN	Dry_beginning	Dry	1	0	1	H	SocH3	M	A	0	NA
1677	G125215	Columbina_minuta	Columbidae	July/2014	ESEC-Serra_Negra_do_Norte/RN	Dry_beginning	Dry	1	0	0	NA	NA	F	A	0	NA
1678	H73618	Columbina_picui	Columbidae	July/2014	ESEC-Serra_Negra_do_Norte/RN	Dry_beginning	Dry	1	0	0	NA	NA	NA	A	0	NA
1679	H119711	Columbina_picui	Columbidae	July/2014	ESEC-Serra_Negra_do_Norte/RN	Dry_beginning	Dry	0	0	0	NA	NA	F	A	0	NA
1680	G124916	Columbina_minuta	Columbidae	July/2014	ESEC-Serra_Negra_do_Norte/RN	Dry_beginning	Dry	1	0	0	NA	NA	F	A	0	NA
1681	H119709	Columbina_minuta	Columbidae	July/2014	ESEC-Serra_Negra_do_Norte/RN	Dry_beginning	Dry	1	0	0	NA	NA	F	A	0	NA
1682	L131228	Zenaida_auriculata	Columbidae	July/2014	ESEC-Serra_Negra_do_Norte/RN	Dry_beginning	Dry	1	0	1	H	SocH2_	NA	A	0	0
1683	H119701	Columbina_minuta	Columbidae	July/2014	ESEC-Serra_Negra_do_Norte/RN	Dry_beginning	Dry	0	0	0	NA	NA	NA	J	0	1
1684	H119702	Columbina_minuta	Columbidae	July/2014	ESEC-Serra_Negra_do_Norte/RN	Dry_beginning	Dry	1	0	0	NA	NA	F	A	0	0
1685	H119706	Columbina_minuta	Columbidae	July/2014	ESEC-Serra_Negra_do_Norte/RN	Dry_beginning	Dry	0	0	0	NA	NA	F	A	0	0
1686	H119705	Columbina_minuta	Columbidae	July/2014	ESEC-Serra_Negra_do_Norte/RN	Dry_beginning	Dry	1	0	0	NA	NA	F	A	0	0
1687	H124907	Columbina_picui	Columbidae	July/2014	ESEC-Serra_Negra_do_Norte/RN	Dry_beginning	Dry	1	0	0	NA	NA	F	A	0	0
1688	G124843	Columbina_minuta	Columbidae	July/2014	ESEC-Serra_Negra_do_Norte/RN	Dry_beginning	Dry	0	0	0	NA	NA	M	A	0	NA
1689	G124849	Columbina_minuta	Columbidae	July/2014	ESEC-Serra_Negra_do_Norte/RN	Dry_beginning	Dry	0	0	0	NA	NA	F	A	0	NA
1690	G86186	Columbina_minuta	Columbidae	July/2014	ESEC-Serra_Negra_do_Norte/RN	Dry_beginning	Dry	1	0	1	H	SocH3	F	A	0	NA
1691	G124839	Columbina_minuta	Columbidae	July/2014	ESEC-Serra_Negra_do_Norte/RN	Dry_beginning	Dry	1	0	0	NA	NA	F	A	0	NA
1692	H119661	Columbina_picui	Columbidae	July/2014	ESEC-Serra_Negra_do_Norte/RN	Dry_beginning	Dry	1	0	0	NA	NA	M	A	0	NA
1693	G124395	Columbina_minuta	Columbidae	July/2014	ESEC-Serra_Negra_do_Norte/RN	Dry_beginning	Dry	1	0	0	NA	NA	F	A	0	1
1694	C90770	Hemitriccus_margaritaceiventer	Rhynchocyclidae	July/2014	ESEC-Serra_Negra_do_Norte/RN	Dry_beginning	Dry	0	0	0	NA	NA	NA	A	0	1
1695	G124903	Columbina_minuta	Columbidae	July/2014	ESEC-Serra_Negra_do_Norte/RN	Dry_beginning	Dry	0	0	0	NA	NA	M	A	0	0
1696	G124904	Columbina_minuta	Columbidae	July/2014	ESEC-Serra_Negra_do_Norte/RN	Dry_beginning	Dry	0	0	0	NA	NA	M	A	0	0
1697	H73666	Columbina_minuta	Columbidae	July/2014	ESEC-Serra_Negra_do_Norte/RN	Dry_beginning	Dry	1	0	0	NA	NA	NA	J	0	NA
1698	H73667	Columbina_minuta	Columbidae	July/2014	ESEC-Serra_Negra_do_Norte/RN	Dry_beginning	Dry	1	0	0	NA	NA	M	A	0	NA
1699	E81997	Coryphospingus_pileatus	Thraupidae	July/2014	ESEC-Serra_Negra_do_Norte/RN	Dry_beginning	Dry	1	0	0	NA	NA	F	A	0	0
1700	G124651	Columbina_minuta	Columbidae	July/2014	ESEC-Serra_Negra_do_Norte/RN	Dry_beginning	Dry	0	0	0	NA	NA	M	A	0	NA
1701	H73672	Columbina_picui	Columbidae	July/2014	ESEC-Serra_Negra_do_Norte/RN	Dry_beginning	Dry	0	0	0	NA	NA	M	A	0	NA
1702	F44089	Columbina_minuta	Columbidae	July/2014	ESEC-Serra_Negra_do_Norte/RN	Dry_beginning	Dry	1	0	0	NA	NA	F	A	0	0
1703	G124634	Columbina_minuta	Columbidae	July/2014	ESEC-Serra_Negra_do_Norte/RN	Dry_beginning	Dry	0	0	0	NA	NA	M	A	0	NA
1704	G124668	Columbina_minuta	Columbidae	July/2014	ESEC-Serra_Negra_do_Norte/RN	Dry_beginning	Dry	1	0	0	NA	NA	F	A	0	NA
1705	G124666	Columbina_minuta	Columbidae	July/2014	ESEC-Serra_Negra_do_Norte/RN	Dry_beginning	Dry	1	0	0	NA	NA	M	A	0	NA
1706	G123863	Columbina_minuta	Columbidae	July/2014	ESEC-Serra_Negra_do_Norte/RN	Dry_beginning	Dry	0	0	0	NA	NA	M	A	0	NA
1707	G124858	Columbina_minuta	Columbidae	July/2014	ESEC-Serra_Negra_do_Norte/RN	Dry_beginning	Dry	1	0	0	NA	NA	M	A	0	NA
1708	G124859	Columbina_minuta	Columbidae	July/2014	ESEC-Serra_Negra_do_Norte/RN	Dry_beginning	Dry	1	0	0	NA	NA	F	A	0	NA
1709	G124867	Columbina_minuta	Columbidae	July/2014	ESEC-Serra_Negra_do_Norte/RN	Dry_beginning	Dry	1	0	0	NA	NA	M	A	0	NA
1710	G124346	Columbina_minuta	Columbidae	July/2014	ESEC-Serra_Negra_do_Norte/RN	Dry_beginning	Dry	1	0	1	H	SocH3	F	A	0	NA
1711	G86177	Columbina_minuta	Columbidae	July/2014	ESEC-Serra_Negra_do_Norte/RN	Dry_beginning	Dry	1	0	1	H	SocH3	F	A	0	NA
1712	G86183	Columbina_minuta	Columbidae	July/2014	ESEC-Serra_Negra_do_Norte/RN	Dry_beginning	Dry	1	0	0	NA	NA	NA	J	0	NA
1713	G86167	Columbina_minuta	Columbidae	July/2014	ESEC-Serra_Negra_do_Norte/RN	Dry_beginning	Dry	1	0	1	H	SocH3	M	A	0	NA
1714	G86184	Columbina_picui	Columbidae	July/2014	ESEC-Serra_Negra_do_Norte/RN	Dry_beginning	Dry	1	0	0	NA	NA	M	A	0	NA
1715	C90775	Polioptila_plumbea	Polioptilidae	July/2014	ESEC-Serra_Negra_do_Norte/RN	Dry_beginning	Dry	0	0	0	NA	NA	F	A	0	NA
1716	G124821	Columbina_minuta	Columbidae	July/2014	ESEC-Serra_Negra_do_Norte/RN	Dry_beginning	Dry	1	0	0	NA	NA	F	A	0	NA
1717	G79541	Columbina_minuta	Columbidae	July/2014	ESEC-Serra_Negra_do_Norte/RN	Dry_beginning	Dry	1	0	0	NA	NA	M	A	0	NA
1718	G86131	Columbina_minuta	Columbidae	July/2014	ESEC-Serra_Negra_do_Norte/RN	Dry_beginning	Dry	1	0	0	NA	NA	F	A	0	NA
1719	G124041	Columbina_minuta	Columbidae	July/2014	ESEC-Serra_Negra_do_Norte/RN	Dry_beginning	Dry	1	0	0	NA	NA	F	A	0	NA
1720	G86187	Columbina_minuta	Columbidae	July/2014	ESEC-Serra_Negra_do_Norte/RN	Dry_beginning	Dry	1	0	0	NA	NA	M	A	0	NA
1721	G86164	Columbina_minuta	Columbidae	July/2014	ESEC-Serra_Negra_do_Norte/RN	Dry_beginning	Dry	0	0	0	NA	NA	M	A	0	NA
1722	D72563	Tolmomyias_flaviventris	Rhynchocyclidae	July/2014	ESEC-Serra_Negra_do_Norte/RN	Dry_beginning	Dry	0	0	0	NA	N/A	NA	A	0	0
1723	F14960	Veniliornis_passerinus	Picidae	July/2014	ESEC-Serra_Negra_do_Norte/RN	Dry_beginning	Dry	1	0	0	NA	NA	NA	A	1	1
1724	H119669	Columbina_squammata	Columbidae	July/2014	ESEC-Serra_Negra_do_Norte/RN	Dry_beginning	Dry	0	0	0	NA	N/A	M	A	0	0
1725	G124901	Columbina_minuta	Columbidae	July/2014	ESEC-Serra_Negra_do_Norte/RN	Dry_beginning	Dry	1	0	1	H	SocH3	M	A	0	0
1726	G86182	Columbina_minuta	Columbidae	July/2014	ESEC-Serra_Negra_do_Norte/RN	Dry_beginning	Dry	0	0	0	NA	NA	F	A	0	NA
1727	G86165	Columbina_minuta	Columbidae	July/2014	ESEC-Serra_Negra_do_Norte/RN	Dry_beginning	Dry	0	0	0	NA	NA	M	A	0	NA
1728	G86170	Columbina_minuta	Columbidae	July/2014	ESEC-Serra_Negra_do_Norte/RN	Dry_beginning	Dry	1	0	0	NA	NA	F	A	0	NA
1729	G86123	Columbina_minuta	Columbidae	July/2014	ESEC-Serra_Negra_do_Norte/RN	Dry_beginning	Dry	0	0	0	NA	NA	F	A	0	NA
1730	G86160	Columbina_minuta	Columbidae	July/2014	ESEC-Serra_Negra_do_Norte/RN	Dry_beginning	Dry	1	0	0	NA	NA	M	A	0	NA
1731	F44063	Columbina_minuta	Columbidae	July/2014	ESEC-Serra_Negra_do_Norte/RN	Dry_beginning	Dry	0	0	0	NA	NA	NA	A	0	NA
1732	C90774	Hemitriccus_margaritaceiventer	Rhynchocyclidae	July/2014	ESEC-Serra_Negra_do_Norte/RN	Dry_beginning	Dry	0	0	0	NA	NA	NA	J	0	NA
1733	G124138	Columbina_minuta	Columbidae	July/2014	ESEC-Serra_Negra_do_Norte/RN	Dry_beginning	Dry	1	0	0	NA	NA	M	A	0	NA
1734	G86166	Columbina_minuta	Columbidae	July/2014	ESEC-Serra_Negra_do_Norte/RN	Dry_beginning	Dry	1	0	0	NA	NA	M	A	0	NA
1735	G124842	Columbina_minuta	Columbidae	July/2014	ESEC-Serra_Negra_do_Norte/RN	Dry_beginning	Dry	1	0	0	NA	NA	M	A	0	NA
1736	G124833	Columbina_minuta	Columbidae	July/2014	ESEC-Serra_Negra_do_Norte/RN	Dry_beginning	Dry	1	0	0	NA	NA	M	A	0	NA
1737	G124838	Columbina_minuta	Columbidae	July/2014	ESEC-Serra_Negra_do_Norte/RN	Dry_beginning	Dry	0	0	0	NA	NA	M	A	0	NA
1738	G124844	Columbina_minuta	Columbidae	July/2014	ESEC-Serra_Negra_do_Norte/RN	Dry_beginning	Dry	0	0	0	NA	NA	M	A	0	NA
1739	G124845	Columbina_minuta	Columbidae	July/2014	ESEC-Serra_Negra_do_Norte/RN	Dry_beginning	Dry	0	0	0	NA	NA	NA	J	0	NA
1740	G124426	Columbina_minuta	Columbidae	July/2014	ESEC-Serra_Negra_do_Norte/RN	Dry_beginning	Dry	1	0	0	NA	NA	F	A	0	NA
1741	G124816	Columbina_minuta	Columbidae	July/2014	ESEC-Serra_Negra_do_Norte/RN	Dry_beginning	Dry	1	0	0	NA	NA	M	A	0	NA
1742	G124815	Columbina_minuta	Columbidae	July/2014	ESEC-Serra_Negra_do_Norte/RN	Dry_beginning	Dry	1	0	0	NA	NA	M	A	0	NA
1743	G124840	Columbina_minuta	Columbidae	July/2014	ESEC-Serra_Negra_do_Norte/RN	Dry_beginning	Dry	0	0	0	NA	NA	F	A	0	NA
1744	G124830	Columbina_minuta	Columbidae	July/2014	ESEC-Serra_Negra_do_Norte/RN	Dry_beginning	Dry	1	0	1	H	SocH3	M	A	0	NA
1745	G124813	Columbina_minuta	Columbidae	July/2014	ESEC-Serra_Negra_do_Norte/RN	Dry_beginning	Dry	1	0	1	H	SocH3	F	A	0	NA
1746	G124853	Columbina_minuta	Columbidae	July/2014	ESEC-Serra_Negra_do_Norte/RN	Dry_beginning	Dry	0	0	0	NA	NA	M	A	0	NA
1747	G124824	Columbina_minuta	Columbidae	July/2014	ESEC-Serra_Negra_do_Norte/RN	Dry_beginning	Dry	1	0	0	NA	NA	M	A	0	NA
1748	G124863	Columbina_minuta	Columbidae	July/2014	ESEC-Serra_Negra_do_Norte/RN	Dry_beginning	Dry	1	0	0	NA	NA	F	A	0	NA
1749	G124855	Columbina_minuta	Columbidae	July/2014	ESEC-Serra_Negra_do_Norte/RN	Dry_beginning	Dry	0	0	0	NA	NA	F	A	0	NA
1750	G124866	Columbina_minuta	Columbidae	July/2014	ESEC-Serra_Negra_do_Norte/RN	Dry_beginning	Dry	0	0	0	NA	NA	F	A	0	NA
1751	G124478	Columbina_minuta	Columbidae	July/2014	ESEC-Serra_Negra_do_Norte/RN	Dry_beginning	Dry	1	0	1	H	SocH3	M	A	0	NA
1752	H118911	Columbina_minuta	Columbidae	July/2014	ESEC-Serra_Negra_do_Norte/RN	Dry_beginning	Dry	1	0	0	NA	NA	F	A	0	NA
1753	H119666	Columbina_picui	Columbidae	July/2014	ESEC-Serra_Negra_do_Norte/RN	Dry_beginning	Dry	1	0	0	NA	NA	M	A	0	NA
1754	G124861	Columbina_minuta	Columbidae	July/2014	ESEC-Serra_Negra_do_Norte/RN	Dry_beginning	Dry	1	0	1	H	COPIC01_	F	A	0	NA
1755	E153712	Coryphospingus_pileatus	Thraupidae	July/2014	ESEC-Serra_Negra_do_Norte/RN	Dry_beginning	Dry	1	0	0	NA	NA	F	A	0	1
1756	H119662	Columbina_picui	Columbidae	July/2014	ESEC-Serra_Negra_do_Norte/RN	Dry_beginning	Dry	1	0	0	NA	NA	M	A	0	NA
1757	G119984	Columbina_minuta	Columbidae	July/2014	ESEC-Serra_Negra_do_Norte/RN	Dry_beginning	Dry	1	0	1	H	SocH3	M	A	0	NA
1758	G129823	Coryphospingus_pileatus	Thraupidae	July/2014	ESEC-Serra_Negra_do_Norte/RN	Dry_beginning	Dry	0	0	0	NA	NA	M	A	0	0
1759	G86180	Columbina_minuta	Columbidae	July/2014	ESEC-Serra_Negra_do_Norte/RN	Dry_beginning	Dry	1	0	0	NA	NA	M	A	0	NA
1760	G124889	Columbina_minuta	Columbidae	July/2014	ESEC-Serra_Negra_do_Norte/RN	Dry_beginning	Dry	1	0	0	NA	NA	F	J	0	NA
1761	G124010	Columbina_minuta	Columbidae	July/2014	ESEC-Serra_Negra_do_Norte/RN	Dry_beginning	Dry	0	0	0	NA	NA	M	A	0	1
1762	H119667	Columbina_squammata	Columbidae	July/2014	ESEC-Serra_Negra_do_Norte/RN	Dry_beginning	Dry	0	0	0	NA	N/A	NA	A	1	0
1763	C90748	Hemitriccus_margaritaceiventer	Rhynchocyclidae	July/2014	ESEC-Serra_Negra_do_Norte/RN	Dry_beginning	Dry	0	0	0	NA	NA	NA	A	0	1
1764	G113710	Columbina_minuta	Columbidae	July/2014	ESEC-Serra_Negra_do_Norte/RN	Dry_beginning	Dry	1	0	0	NA	NA	F	A	0	NA
1765	G124887	Columbina_minuta	Columbidae	July/2014	ESEC-Serra_Negra_do_Norte/RN	Dry_beginning	Dry	1	0	1	H	SocH3	M	A	0	NA
1766	G124102	Columbina_minuta	Columbidae	July/2014	ESEC-Serra_Negra_do_Norte/RN	Dry_beginning	Dry	1	0	1	H	SocH3	M	A	0	0
1767	G124888	Columbina_minuta	Columbidae	July/2014	ESEC-Serra_Negra_do_Norte/RN	Dry_beginning	Dry	1	0	1	H	COPIC01	M	A	0	NA
1768	D144816	Tolmomyias_flaviventris	Rhynchocyclidae	July/2014	ESEC-Serra_Negra_do_Norte/RN	Dry_beginning	Dry	0	0	0	NA	N/A	NA	A	1	0
1769	G124891	Columbina_minuta	Columbidae	July/2014	ESEC-Serra_Negra_do_Norte/RN	Dry_beginning	Dry	1	0	1	H	SocH3	F	A	0	NA
1770	G108201	Nystalus_maculatus	Bucconidae	July/2014	ESEC-Serra_Negra_do_Norte/RN	Dry_beginning	Dry	1	0	1	H	NYSMAC03/NYSMAC04	NA	A	0	1
1771	G124879	Nystalus_maculatus	Bucconidae	July/2014	ESEC-Serra_Negra_do_Norte/RN	Dry_beginning	Dry	1	1	0	P	P3_477/478	NA	A	0	0
1772	D73333	Coryphospingus_pileatus	Thraupidae	July/2014	ESEC-Serra_Negra_do_Norte/RN	Dry_beginning	Dry	1	0	0	NA	NA	M	A	0	1
1773	F53556	Veniliornis_passerinus	Picidae	July/2014	ESEC-Serra_Negra_do_Norte/RN	Dry_beginning	Dry	1	0	0	NA	NA	F	A	0	1
1774	F153713	Coryphospingus_pileatus	Thraupidae	July/2014	ESEC-Serra_Negra_do_Norte/RN	Dry_beginning	Dry	1	0	0	NA	NA	F	A	0	1
1775	G124878	Columbina_minuta	Columbidae	July/2014	ESEC-Serra_Negra_do_Norte/RN	Dry_beginning	Dry	1	0	0	NA	NA	F	A	0	1
1776	G124877	Columbina_minuta	Columbidae	July/2014	ESEC-Serra_Negra_do_Norte/RN	Dry_beginning	Dry	1	0	0	NA	NA	M	A	0	0
1777	G124880	Columbina_minuta	Columbidae	July/2014	ESEC-Serra_Negra_do_Norte/RN	Dry_beginning	Dry	1	0	0	NA	NA	F	J	0	0
1778	G124885	Columbina_minuta	Columbidae	July/2014	ESEC-Serra_Negra_do_Norte/RN	Dry_beginning	Dry	1	0	0	NA	NA	F	A	0	0
1779	G124876	Caprimulgus_parvulus	Caprimulgidae	July/2014	ESEC-Serra_Negra_do_Norte/RN	Dry_beginning	Dry	0	0	0	NA	N/A	NA	J	0	0
1780	D72563	Tolmomyias_flaviventris	Rhynchocyclidae	July/2014	ESEC-Serra_Negra_do_Norte/RN	Dry_beginning	Dry	0	0	0	NA	N/A	NA	A	1	0
1781	M11158	Glaucidium_brasilianum	Strigidae	July/2014	ESEC-Serra_Negra_do_Norte/RN	Dry_beginning	Dry	1	0	0	NA	N/A	NA	A	0	0
1782	G124875	Columbina_minuta	Columbidae	July/2014	ESEC-Serra_Negra_do_Norte/RN	Dry_beginning	Dry	1	0	1	H	SocH3	M	A	0	0
1783	L131221	Leptotila_verreauxi	Columbidae	July/2014	ESEC-Serra_Negra_do_Norte/RN	Dry_beginning	Dry	1	0	1	H	Haem/Haem	NA	A	0	0
1784	M11159	Glaucidium_brasilianum	Strigidae	July/2014	ESEC-Serra_Negra_do_Norte/RN	Dry_beginning	Dry	1	0	0	NA	N/A	NA	A	0	0
1785	G124890	Columbina_minuta	Columbidae	July/2014	ESEC-Serra_Negra_do_Norte/RN	Dry_beginning	Dry	1	0	0	NA	NA	F	J	0	0
1786	G113701	Columbina_minuta	Columbidae	July/2014	ESEC-Serra_Negra_do_Norte/RN	Dry_beginning	Dry	1	0	0	NA	NA	M	A	0	NA
1787	F14959	Myiarchus_tyrannulus	Tyrannidae	July/2014	ESEC-Serra_Negra_do_Norte/RN	Dry_beginning	Dry	1	0	0	NA	NA	NA	A	0	0
1788	G124893	Columbina_minuta	Columbidae	July/2014	ESEC-Serra_Negra_do_Norte/RN	Dry_beginning	Dry	1	0	0	NA	NA	F	A	0	0
1789	C90772	Phaeomyias_murina	Tyrannidae	July/2014	ESEC-Serra_Negra_do_Norte/RN	Dry_beginning	Dry	1	0	0	NA	NA	NA	A	0	0
1790	G124894	Myiodynastes_maculatus	Tyrannidae	July/2014	ESEC-Serra_Negra_do_Norte/RN	Dry_beginning	Dry	1	0	0	NA	NA	NA	J	0	0
1791	G124884	Columbina_minuta	Columbidae	July/2014	ESEC-Serra_Negra_do_Norte/RN	Dry_beginning	Dry	1	0	1	H	SocH3	F	A	0	0
1792	G124896	Columbina_minuta	Columbidae	July/2014	ESEC-Serra_Negra_do_Norte/RN	Dry_beginning	Dry	1	0	0	NA	NA	F	A	0	0
1793	H119668	Columbina_picui	Columbidae	July/2014	ESEC-Serra_Negra_do_Norte/RN	Dry_beginning	Dry	1	0	0	NA	NA	F	A	0	0
1794	G124900	Columbina_minuta	Columbidae	July/2014	ESEC-Serra_Negra_do_Norte/RN	Dry_beginning	Dry	1	0	1	H	COPIC01	F	A	0	0
1795	G124897	Columbina_minuta	Columbidae	July/2014	ESEC-Serra_Negra_do_Norte/RN	Dry_beginning	Dry	0	0	0	NA	NA	F	A	0	1
1796	G124881	Columbina_minuta	Columbidae	July/2014	ESEC-Serra_Negra_do_Norte/RN	Dry_beginning	Dry	1	0	0	NA	NA	F	A	0	0
1797	G124665	Columbina_minuta	Columbidae	July/2014	ESEC-Serra_Negra_do_Norte/RN	Dry_beginning	Dry	1	0	0	NA	NA	F	A	0	NA
1798	H119744	Columbina_picui	Columbidae	July/2014	ESEC-Serra_Negra_do_Norte/RN	Dry_beginning	Dry	1	0	0	NA	NA	F	A	0	NA
1799	D72628	Sicalis_flaveola	Thraupidae	July/2014	ESEC-Serra_Negra_do_Norte/RN	Dry_beginning	Dry	0	0	0	NA	N/A	NA	A	1	0
1800	G125003	Columbina_minuta	Columbidae	July/2014	ESEC-Serra_Negra_do_Norte/RN	Dry_beginning	Dry	1	0	0	NA	NA	NA	J	0	NA
1801	G125004	Columbina_minuta	Columbidae	July/2014	ESEC-Serra_Negra_do_Norte/RN	Dry_beginning	Dry	1	0	0	NA	NA	NA	NA	NA	NA
1802	H108898	Columbina_picui	Columbidae	July/2014	ESEC-Serra_Negra_do_Norte/RN	Dry_beginning	Dry	1	0	0	NA	NA	M	NA	NA	NA
1803	H79572	Columbina_minuta	Columbidae	July/2014	ESEC-Serra_Negra_do_Norte/RN	Dry_beginning	Dry	1	0	0	NA	NA	M	A	0	NA
1804	G124987	Columbina_minuta	Columbidae	July/2014	ESEC-Serra_Negra_do_Norte/RN	Dry_beginning	Dry	1	0	0	NA	NA	M	A	0	NA
1805	G125008	Columbina_minuta	Columbidae	July/2014	ESEC-Serra_Negra_do_Norte/RN	Dry_beginning	Dry	0	0	0	NA	NA	F	A	0	NA
1806	G125005	Columbina_minuta	Columbidae	July/2014	ESEC-Serra_Negra_do_Norte/RN	Dry_beginning	Dry	1	0	0	NA	NA	M	A	0	NA
1807	G125006	Columbina_minuta	Columbidae	July/2014	ESEC-Serra_Negra_do_Norte/RN	Dry_beginning	Dry	0	0	0	NA	NA	F	A	0	NA
1808	G124663	Columbina_minuta	Columbidae	July/2014	ESEC-Serra_Negra_do_Norte/RN	Dry_beginning	Dry	1	1	0	P	LEVER03	F	A	0	NA
1809	G124656	Columbina_minuta	Columbidae	July/2014	ESEC-Serra_Negra_do_Norte/RN	Dry_beginning	Dry	0	0	0	NA	NA	F	A	0	NA
1810	G86085	Columbina_minuta	Columbidae	July/2014	ESEC-Serra_Negra_do_Norte/RN	Dry_beginning	Dry	0	0	0	NA	NA	M	A	0	NA
1811	G124659	Columbina_minuta	Columbidae	July/2014	ESEC-Serra_Negra_do_Norte/RN	Dry_beginning	Dry	0	0	0	NA	NA	F	A	0	NA
1812	G124657	Columbina_minuta	Columbidae	July/2014	ESEC-Serra_Negra_do_Norte/RN	Dry_beginning	Dry	0	0	0	NA	NA	F	A	0	NA
1813	C90719_	Hemitriccus_margaritaceiventer	Rhynchocyclidae	December/2014	ESEC-Serra_Negra_do_Norte/RN	End_dry	Dry	0	0	0	NA	NA	NA	A	1	0
1814	G124389	Columbina_minuta	Columbidae	December/2014	ESEC-Serra_Negra_do_Norte/RN	End_dry	Dry	0	0	0	NA	NA	F	A	0	NA
1815	E81896	Lepidocolaptes_angustirostris	Dendrocolaptidae	December/2014	ESEC-Serra_Negra_do_Norte/RN	End_dry	Dry	0	0	0	NA	N/A	NA	A	0	1
1816	J24672	Columbina_minuta	Columbidae	December/2014	ESEC-Serra_Negra_do_Norte/RN	End_dry	Dry	0	0	0	NA	NA	M	A	0	0
1817	J66451	Columbina_minuta	Columbidae	December/2014	ESEC-Serra_Negra_do_Norte/RN	End_dry	Dry	0	0	0	NA	NA	F	A	0	0
1818	L131235	Zenaida_auriculata	Columbidae	December/2014	ESEC-Serra_Negra_do_Norte/RN	End_dry	Dry	1	0	1	H	Haem/Haem	NA	A	0	0
1819	J24667	Columbina_minuta	Columbidae	December/2014	ESEC-Serra_Negra_do_Norte/RN	End_dry	Dry	1	0	1	H	SocH3	M	A	0	0
1820	D73334	Coryphospingus_pileatus	Thraupidae	December/2014	ESEC-Serra_Negra_do_Norte/RN	End_dry	Dry	0	0	0	NA	NA	F	A	0	1
1821	C103127	Hemitriccus_margaritaceiventer	Rhynchocyclidae	December/2014	ESEC-Serra_Negra_do_Norte/RN	End_dry	Dry	0	0	0	NA	NA	NA	A	0	0
1822	D73333	Coryphospingus_pileatus	Thraupidae	December/2014	ESEC-Serra_Negra_do_Norte/RN	End_dry	Dry	0	0	0	NA	NA	M	A	0	1
1823	J24669	Columbina_minuta	Columbidae	December/2014	ESEC-Serra_Negra_do_Norte/RN	End_dry	Dry	0	0	0	NA	NA	M	A	0	0
1824	L131239	Leptotila_verreauxi	Columbidae	December/2014	ESEC-Serra_Negra_do_Norte/RN	End_dry	Dry	1	0	0	NA	NA	NA	A	0	0
1825	D72580	Volatinia_jacarina	Thraupidae	December/2014	ESEC-Serra_Negra_do_Norte/RN	End_dry	Dry	0	0	0	NA	NA	F	A	0	NA
1826	E87885	Ammodramus_humeralis	Passerellidae	December/2014	ESEC-Serra_Negra_do_Norte/RN	End_dry	Dry	0	0	0	NA	NA	NA	A	0	NA
1827	E87882	Coryphospingus_pileatus	Thraupidae	December/2014	ESEC-Serra_Negra_do_Norte/RN	End_dry	Dry	0	0	0	NA	NA	M	A	0	NA
1828	H119769	Columbina_picui	Columbidae	December/2014	ESEC-Serra_Negra_do_Norte/RN	End_dry	Dry	0	0	0	NA	NA	M	A	0	NA
1829	G125053	Myiodynastes_maculatus	Tyrannidae	December/2014	ESEC-Serra_Negra_do_Norte/RN	End_dry	Dry	0	0	0	NA	NA	NA	A	0	NA
1830	D72621	Volatinia_jacarina	Thraupidae	December/2014	ESEC-Serra_Negra_do_Norte/RN	End_dry	Dry	1	0	0	NA	NA	F	A	0	NA
1831	E87880	Coryphospingus_pileatus	Thraupidae	December/2014	ESEC-Serra_Negra_do_Norte/RN	End_dry	Dry	1	0	0	NA	NA	F	A	NA	NA
1832	D72624	Coryphospingus_pileatus	Thraupidae	December/2014	ESEC-Serra_Negra_do_Norte/RN	End_dry	Dry	1	0	0	NA	NA	M	A	0	NA
1833	G125086	Columbina_minuta	Columbidae	December/2014	ESEC-Serra_Negra_do_Norte/RN	End_dry	Dry	1	0	1	H	SocH3_	F	A	0	NA
1834	F43909	Columbina_minuta	Columbidae	December/2014	ESEC-Serra_Negra_do_Norte/RN	End_dry	Dry	1	0	0	NA	NA	M	A	0	1
1835	J24655	Cyclarhis_gujanensis	Vireonidae	December/2014	ESEC-Serra_Negra_do_Norte/RN	End_dry	Dry	1	0	0	NA	N/A	NA	A	2	1
1836	F14969	Myiarchus_tyrannulus	Tyrannidae	December/2014	ESEC-Serra_Negra_do_Norte/RN	End_dry	Dry	1	0	0	NA	NA	NA	A	0	1
1837	D72561	Coryphospingus_pileatus	Thraupidae	December/2014	ESEC-Serra_Negra_do_Norte/RN	End_dry	Dry	1	0	0	NA	NA	M	A	0	0
1838	D72578	Coryphospingus_pileatus	Thraupidae	December/2014	ESEC-Serra_Negra_do_Norte/RN	End_dry	Dry	1	0	0	NA	NA	F	A	0	1
1839	D72586	Picumnus_fulvescens	Picidae	December/2014	ESEC-Serra_Negra_do_Norte/RN	End_dry	Dry	1	0	0	NA	N/A	F	A	2	0
1840	L131236	Zenaida_auriculata	Columbidae	December/2014	ESEC-Serra_Negra_do_Norte/RN	End_dry	Dry	0	0	0	NA	NA	NA	A	0	1
1841	F14985	Myiarchus_tyrannulus	Tyrannidae	December/2014	ESEC-Serra_Negra_do_Norte/RN	End_dry	Dry	1	0	1	H	SocH2:_H1_477/478	NA	A	0	1
1842	C90767	Hemitriccus_margaritaceiventer	Rhynchocyclidae	December/2014	ESEC-Serra_Negra_do_Norte/RN	End_dry	Dry	0	0	0	NA	NA	NA	A	0	1
1843	M11189	Cyanocorax_cyanopogon	Corvidae	December/2014	ESEC-Serra_Negra_do_Norte/RN	End_dry	Dry	1	0	0	NA	N/A	NA	A	1	0
1844	L131238	Zenaida_auriculata	Columbidae	December/2014	ESEC-Serra_Negra_do_Norte/RN	End_dry	Dry	1	0	1	H	H1_477/478	NA	A	0	1
1845	F14987	Myiarchus_tyrannulus	Tyrannidae	December/2014	ESEC-Serra_Negra_do_Norte/RN	End_dry	Dry	0	0	0	NA	NA	NA	A	0	1
1846	J66470	Columbina_minuta	Columbidae	December/2014	ESEC-Serra_Negra_do_Norte/RN	End_dry	Dry	1	0	1	H	SocH3	F	A	1	1
1847	F14988	Myiarchus_tyrannulus	Tyrannidae	December/2014	ESEC-Serra_Negra_do_Norte/RN	End_dry	Dry	0	0	0	NA	NA	NA	A	0	1
1848	F43803	Myiarchus_tyrannulus	Tyrannidae	December/2014	ESEC-Serra_Negra_do_Norte/RN	End_dry	Dry	1	0	0	NA	NA	NA	A	0	1
1849	F14967	Lepidocolaptes_angustirostris	Dendrocolaptidae	December/2014	ESEC-Serra_Negra_do_Norte/RN	End_dry	Dry	0	0	0	NA	N/A	NA	A	1	0
1850	C90251	Sittasomus_griseicapillus	Dendrocolaptidae	December/2014	ESEC-Serra_Negra_do_Norte/RN	End_dry	Dry	0	0	0	NA	N/A	NA	A	0	1
1851	H119775	Columbina_minuta	Columbidae	December/2014	ESEC-Serra_Negra_do_Norte/RN	End_dry	Dry	1	0	0	NA	NA	M	A	0	1
1852	J24657	Columbina_minuta	Columbidae	December/2014	ESEC-Serra_Negra_do_Norte/RN	End_dry	Dry	1	0	0	NA	NA	NA	A	0	0
1853	D72629	Coryphospingus_pileatus	Thraupidae	December/2014	ESEC-Serra_Negra_do_Norte/RN	End_dry	Dry	0	0	0	NA	NA	M	A	0	1
1854	J66454	Columbina_minuta	Columbidae	December/2014	ESEC-Serra_Negra_do_Norte/RN	End_dry	Dry	0	0	0	NA	NA	F	A	0	0
1855	J66452	Veniliornis_passerinus	Picidae	December/2014	ESEC-Serra_Negra_do_Norte/RN	End_dry	Dry	1	0	0	NA	NA	F	A	0	0
1856	J66455	Columbina_minuta	Columbidae	December/2014	ESEC-Serra_Negra_do_Norte/RN	End_dry	Dry	1	0	0	NA	NA	F	A	0	0
1857	J66453	Columbina_minuta	Columbidae	December/2014	ESEC-Serra_Negra_do_Norte/RN	End_dry	Dry	0	0	0	NA	NA	M	A	0	0
1858	H119774	Columbina_minuta	Columbidae	December/2014	ESEC-Serra_Negra_do_Norte/RN	End_dry	Dry	1	0	0	NA	NA	M	A	0	0
1859	J66458	Columbina_minuta	Columbidae	December/2014	ESEC-Serra_Negra_do_Norte/RN	End_dry	Dry	1	0	0	NA	NA	F	A	0	0
1860	J66457	Columbina_minuta	Columbidae	December/2014	ESEC-Serra_Negra_do_Norte/RN	End_dry	Dry	0	0	0	NA	NA	F	A	0	1
1861	D72650	Formicivora_melanogaster	Thamnophilidae	December/2014	ESEC-Serra_Negra_do_Norte/RN	End_dry	Dry	1	0	0	NA	N/A	NA	A	0	0
1862	J66456	Myiodynastes_maculatus	Tyrannidae	December/2014	ESEC-Serra_Negra_do_Norte/RN	End_dry	Dry	1	0	0	NA	NA	NA	A	0	0
1863	C90768	Hemitriccus_margaritaceiventer	Rhynchocyclidae	December/2014	ESEC-Serra_Negra_do_Norte/RN	End_dry	Dry	0	0	0	NA	NA	NA	A	0	0
1864	G124900	Columbina_minuta	Columbidae	December/2014	ESEC-Serra_Negra_do_Norte/RN	End_dry	Dry	1	0	0	NA	NA	F	A	0	0
1865	H118931	Cyclarhis_gujanensis	Vireonidae	December/2014	ESEC-Serra_Negra_do_Norte/RN	End_dry	Dry	0	0	0	NA	N/A	NA	NA	NA	NA
1866	J24670	Columbina_minuta	Columbidae	December/2014	ESEC-Serra_Negra_do_Norte/RN	End_dry	Dry	1	0	0	NA	NA	M	A	0	0
1867	J24671	Columbina_minuta	Columbidae	December/2014	ESEC-Serra_Negra_do_Norte/RN	End_dry	Dry	0	0	0	NA	NA	M	A	0	1
1868	H119776	Icterus_jamacaii	Icteridae	December/2014	ESEC-Serra_Negra_do_Norte/RN	End_dry	Dry	1	1	0	P	LECOR04_	NA	A	0	0
1869	J24673	Columbina_minuta	Columbidae	December/2014	ESEC-Serra_Negra_do_Norte/RN	End_dry	Dry	1	0	0	NA	NA	F	A	0	0
1870	F14967	Lepidocolaptes_angustirostris	Dendrocolaptidae	December/2014	ESEC-Serra_Negra_do_Norte/RN	End_dry	Dry	0	0	0	NA	N/A	NA	A	0	0
1871	G125267	Columbina_minuta	Columbidae	December/2014	ESEC-Serra_Negra_do_Norte/RN	End_dry	Dry	0	0	0	NA	NA	F	A	0	0
1872	D73334	Coryphospingus_pileatus	Thraupidae	December/2014	ESEC-Serra_Negra_do_Norte/RN	End_dry	Dry	0	0	0	NA	NA	F	A	0	0
1873	H119667	Columbina_squammata	Columbidae	December/2014	ESEC-Serra_Negra_do_Norte/RN	End_dry	Dry	1	0	0	NA	N/A	M	A	0	NA
1874	J24654	Cyclarhis_gujanensis	Vireonidae	December/2014	ESEC-Serra_Negra_do_Norte/RN	End_dry	Dry	1	0	0	NA	N/A	NA	A	1	0
1875	D72587	Tolmomyias_flaviventris	Rhynchocyclidae	December/2014	ESEC-Serra_Negra_do_Norte/RN	End_dry	Dry	0	0	0	NA	N/A	NA	A	2	0
1876	C90253	Sittasomus_griseicapillus	Dendrocolaptidae	December/2014	ESEC-Serra_Negra_do_Norte/RN	End_dry	Dry	0	0	0	NA	N/A	NA	A	0	1
1877	F14970	Myiarchus_tyrannulus	Tyrannidae	December/2014	ESEC-Serra_Negra_do_Norte/RN	End_dry	Dry	1	0	0	NA	NA	NA	A	0	1
1878	G125287	Columbina_minuta	Columbidae	December/2014	ESEC-Serra_Negra_do_Norte/RN	End_dry	Dry	1	0	1	H	SocH3	M	A	0	0
1879	C90251	Sittasomus_griseicapillus	Dendrocolaptidae	December/2014	ESEC-Serra_Negra_do_Norte/RN	End_dry	Dry	1	0	0	NA	N/A	NA	A	0	1
1880	H118931	Cyclarhis_gujanensis	Vireonidae	December/2014	ESEC-Serra_Negra_do_Norte/RN	End_dry	Dry	0	0	0	NA	N/A	NA	A	0	0
1881	C90786	Hemitriccus_margaritaceiventer	Rhynchocyclidae	December/2014	ESEC-Serra_Negra_do_Norte/RN	End_dry	Dry	1	0	0	NA	NA	NA	A	0	1
1882	H119765	Turdus_rufiventris	Turdidae	December/2014	ESEC-Serra_Negra_do_Norte/RN	End_dry	Dry	1	0	0	NA	N/A	NA	A	0	1
1883	D72590	Formicivora_melanogaster	Thamnophilidae	December/2014	ESEC-Serra_Negra_do_Norte/RN	End_dry	Dry	0	0	0	NA	N/A	NA	NA	NA	NA
1884	D72588	Coryphospingus_pileatus	Thraupidae	December/2014	ESEC-Serra_Negra_do_Norte/RN	End_dry	Dry	0	0	0	NA	NA	F	A	0	0
1885	D72591	Coryphospingus_pileatus	Thraupidae	December/2014	ESEC-Serra_Negra_do_Norte/RN	End_dry	Dry	1	1	0	P	PADOM11/Plas	M	A	0	0
1886	D72589	Coryphospingus_pileatus	Thraupidae	December/2014	ESEC-Serra_Negra_do_Norte/RN	End_dry	Dry	0	0	0	NA	NA	F	A	0	1
1887	F14968	Myiarchus_tyrannulus	Tyrannidae	December/2014	ESEC-Serra_Negra_do_Norte/RN	End_dry	Dry	0	0	0	NA	NA	NA	A	1	1
1888	E81896	Lepidocolaptes_angustirostris	Dendrocolaptidae	December/2014	ESEC-Serra_Negra_do_Norte/RN	End_dry	Dry	0	0	0	NA	N/A	NA	A	0	1
1889	C90786	Hemitriccus_margaritaceiventer	Rhynchocyclidae	December/2014	ESEC-Serra_Negra_do_Norte/RN	End_dry	Dry	0	0	0	NA	NA	NA	A	0	0
1890	G125260	Columbina_minuta	Columbidae	December/2014	ESEC-Serra_Negra_do_Norte/RN	End_dry	Dry	0	0	0	NA	NA	F	A	0	0
1891	G125258	Columbina_minuta	Columbidae	December/2014	ESEC-Serra_Negra_do_Norte/RN	End_dry	Dry	1	0	1	H	SocH3	F	A	0	0
1892	F14971	Veniliornis_passerinus	Picidae	December/2014	ESEC-Serra_Negra_do_Norte/RN	End_dry	Dry	1	0	0	NA	NA	F	A	0	1
1893	G108309	Veniliornis_passerinus	Picidae	December/2014	ESEC-Serra_Negra_do_Norte/RN	End_dry	Dry	1	0	0	NA	NA	F	A	0	1
1894	G125261	Columbina_minuta	Columbidae	December/2014	ESEC-Serra_Negra_do_Norte/RN	End_dry	Dry	1	0	0	NA	NA	F	A	0	0
1895	G101444	Cyclarhis_gujanensis	Vireonidae	December/2014	ESEC-Serra_Negra_do_Norte/RN	End_dry	Dry	1	0	0	NA	N/A	NA	A	0	0
1896	G125259	Columbina_minuta	Columbidae	December/2014	ESEC-Serra_Negra_do_Norte/RN	End_dry	Dry	1	0	1	H	SocH3	F	A	0	0
1897	F38617	Veniliornis_passerinus	Picidae	December/2014	ESEC-Serra_Negra_do_Norte/RN	End_dry	Dry	1	0	0	NA	NA	NA	A	1	1
1898	L131230	Zenaida_auriculata	Columbidae	December/2014	ESEC-Serra_Negra_do_Norte/RN	End_dry	Dry	1	0	1	H	H2_473/478_	NA	J	0	0
1899	F14972	Myiarchus_tyrannulus	Tyrannidae	December/2014	ESEC-Serra_Negra_do_Norte/RN	End_dry	Dry	0	0	0	NA	NA	NA	A	0	0
1900	L131231	Zenaida_auriculata	Columbidae	December/2014	ESEC-Serra_Negra_do_Norte/RN	End_dry	Dry	1	0	1	H	SocH2/Haem	NA	J	0	0
1901	G125262	Columbina_minuta	Columbidae	December/2014	ESEC-Serra_Negra_do_Norte/RN	End_dry	Dry	1	0	0	NA	NA	F	A	0	0
1902	D72582	Coryphospingus_pileatus	Thraupidae	December/2014	ESEC-Serra_Negra_do_Norte/RN	End_dry	Dry	1	0	0	NA	NA	F	A	0	1
1903	H119763	Icterus_jamacaii	Icteridae	December/2014	ESEC-Serra_Negra_do_Norte/RN	End_dry	Dry	1	1	0	P	LECOR04_	NA	A	0	1
1904	C90755	Hemitriccus_margaritaceiventer	Rhynchocyclidae	December/2014	ESEC-Serra_Negra_do_Norte/RN	End_dry	Dry	0	0	0	NA	NA	NA	A	0	1
1905	G125264	Columbina_minuta	Columbidae	December/2014	ESEC-Serra_Negra_do_Norte/RN	End_dry	Dry	0	0	0	NA	NA	F	A	0	0
1906	G125263	Columbina_minuta	Columbidae	December/2014	ESEC-Serra_Negra_do_Norte/RN	End_dry	Dry	1	0	0	NA	NA	F	A	0	1
1907	G125266	Myiodynastes_maculatus	Tyrannidae	December/2014	ESEC-Serra_Negra_do_Norte/RN	End_dry	Dry	1	0	0	NA	NA	NA	A	0	0
1908	C90759	Polioptila_plumbea	Polioptilidae	December/2014	ESEC-Serra_Negra_do_Norte/RN	End_dry	Dry	1	0	0	NA	NA	M	A	0	NA
1909	H119770	Columbina_picui	Columbidae	December/2014	ESEC-Serra_Negra_do_Norte/RN	End_dry	Dry	1	0	0	NA	NA	F	A	0	NA
1910	G125085	Columbina_minuta	Columbidae	December/2014	ESEC-Serra_Negra_do_Norte/RN	End_dry	Dry	1	0	0	NA	NA	M	A	0	NA
1911	E57695	Coryphospingus_pileatus	Thraupidae	December/2014	ESEC-Serra_Negra_do_Norte/RN	End_dry	Dry	0	0	0	NA	NA	M	A	0	0
1912	F54124	Veniliornis_passerinus	Picidae	December/2014	ESEC-Serra_Negra_do_Norte/RN	End_dry	Dry	0	0	0	NA	NA	M	A	0	NA
1913	E146377	Coryphospingus_pileatus	Thraupidae	December/2014	ESEC-Serra_Negra_do_Norte/RN	End_dry	Dry	1	0	0	NA	NA	F	A	0	NA
1914	F35063	Myiarchus_tyrannulus	Tyrannidae	December/2014	ESEC-Serra_Negra_do_Norte/RN	End_dry	Dry	1	0	0	NA	NA	NA	A	0	NA
1915	D72601	Coryphospingus_pileatus	Thraupidae	December/2014	ESEC-Serra_Negra_do_Norte/RN	End_dry	Dry	1	1	0	P	PADOM11	F	A	0	NA
1916	E153722	Casiornis_fuscus	Tyrannidae	December/2014	ESEC-Serra_Negra_do_Norte/RN	End_dry	Dry	1	0	0	NA	NA	NA	A	0	NA
1917	F14974	Myiarchus_tyrannulus	Tyrannidae	December/2014	ESEC-Serra_Negra_do_Norte/RN	End_dry	Dry	1	1	0	P	MYITIR01	NA	A	0	NA
1918	E153723	Ammodramus_humeralis	Passerellidae	December/2014	ESEC-Serra_Negra_do_Norte/RN	End_dry	Dry	0	0	0	NA	NA	NA	A	0	NA
1919	D72579	Coryphospingus_pileatus	Thraupidae	December/2014	ESEC-Serra_Negra_do_Norte/RN	End_dry	Dry	1	0	0	NA	NA	M	A	0	NA
1920	L131232	Zenaida_auriculata	Columbidae	December/2014	ESEC-Serra_Negra_do_Norte/RN	End_dry	Dry	1	0	1	H	Haem/Haem	NA	A	0	NA
1921	C90758	Camptostoma_obsoletum	Tyrannidae	December/2014	ESEC-Serra_Negra_do_Norte/RN	End_dry	Dry	0	0	0	NA	N/A	NA	A	0	NA
1922	D144837	Coryphospingus_pileatus	Thraupidae	December/2014	ESEC-Serra_Negra_do_Norte/RN	End_dry	Dry	0	0	0	NA	NA	F	A	0	NA
1923	C90278	Camptostoma_obsoletum	Tyrannidae	December/2014	ESEC-Serra_Negra_do_Norte/RN	End_dry	Dry	0	0	0	NA	N/A	NA	A	0	NA
1924	D72575	Formicivora_melanogaster	Thamnophilidae	December/2014	ESEC-Serra_Negra_do_Norte/RN	End_dry	Dry	0	0	0	NA	N/A	M	A	0	NA
1925	G122530	Columbina_minuta	Columbidae	December/2014	ESEC-Serra_Negra_do_Norte/RN	End_dry	Dry	0	0	0	NA	NA	F	A	0	NA
1926	G108750	Turdus_amaurochalinus	Turdidae	December/2014	ESEC-Serra_Negra_do_Norte/RN	End_dry	Dry	0	0	0	NA	N/A	NA	A	0	NA
1927	D72584	Formicivora_melanogaster	Thamnophilidae	December/2014	ESEC-Serra_Negra_do_Norte/RN	End_dry	Dry	0	0	0	NA	N/A	M	A	0	NA
1928	H109107	Columbina_picui	Columbidae	December/2014	ESEC-Serra_Negra_do_Norte/RN	End_dry	Dry	1	0	0	NA	NA	NA	A	0	0
1929	E57697	Coryphospingus_pileatus	Thraupidae	December/2014	ESEC-Serra_Negra_do_Norte/RN	End_dry	Dry	0	0	0	NA	NA	F	A	0	NA
1930	C101151	Polioptila_plumbea	Polioptilidae	December/2014	ESEC-Serra_Negra_do_Norte/RN	End_dry	Dry	1	0	0	NA	NA	F	A	1	0
1931	D73347	Picumnus_fulvescens	Picidae	December/2014	ESEC-Serra_Negra_do_Norte/RN	End_dry	Dry	0	0	0	NA	N/A	NA	A	0	1
1932	D72585	Formicivora_melanogaster	Thamnophilidae	December/2014	ESEC-Serra_Negra_do_Norte/RN	End_dry	Dry	0	0	0	NA	N/A	F	A	1	NA
1933	E146208	Coryphospingus_pileatus	Thraupidae	December/2014	ESEC-Serra_Negra_do_Norte/RN	End_dry	Dry	1	0	0	NA	NA	M	A	0	NA
1934	G125093	Turdus_amaurochalinus	Turdidae	December/2014	ESEC-Serra_Negra_do_Norte/RN	End_dry	Dry	0	0	0	NA	N/A	NA	A	0	NA
1935	C90761	Sublegatus_modestus	Tyrannidae	December/2014	ESEC-Serra_Negra_do_Norte/RN	End_dry	Dry	1	0	0	NA	N/A	NA	A	0	NA
1936	F14973	Myiarchus_tyrannulus	Tyrannidae	December/2014	ESEC-Serra_Negra_do_Norte/RN	End_dry	Dry	0	0	0	NA	NA	NA	A	0	NA
1937	F38630	Veniliornis_passerinus	Picidae	December/2014	ESEC-Serra_Negra_do_Norte/RN	End_dry	Dry	0	0	0	NA	NA	F	A	0	NA
1938	C90762	Sittasomus_griseicapillus	Dendrocolaptidae	December/2014	ESEC-Serra_Negra_do_Norte/RN	End_dry	Dry	0	0	0	NA	N/A	NA	A	0	NA
1939	L131233	Zenaida_auriculata	Columbidae	December/2014	ESEC-Serra_Negra_do_Norte/RN	End_dry	Dry	0	0	0	NA	NA	NA	A	0	NA
1940	D72583	Coryphospingus_pileatus	Thraupidae	December/2014	ESEC-Serra_Negra_do_Norte/RN	End_dry	Dry	0	0	0	NA	NA	M	A	0	NA
1941	D125786	Coryphospingus_pileatus	Thraupidae	December/2014	ESEC-Serra_Negra_do_Norte/RN	End_dry	Dry	0	0	0	NA	NA	F	A	0	0
1942	E153708	Coryphospingus_pileatus	Thraupidae	December/2014	ESEC-Serra_Negra_do_Norte/RN	End_dry	Dry	1	0	0	NA	NA	M	A	0	0
1943	D72581	Coryphospingus_pileatus	Thraupidae	December/2014	ESEC-Serra_Negra_do_Norte/RN	End_dry	Dry	0	0	0	NA	NA	M	A	0	NA
1944	H119768	Nystalus_maculatus	Bucconidae	December/2014	ESEC-Serra_Negra_do_Norte/RN	End_dry	Dry	0	0	0	NA	N/A	NA	A	0	NA
1945	G125099	Columbina_minuta	Columbidae	December/2014	ESEC-Serra_Negra_do_Norte/RN	End_dry	Dry	1	0	0	NA	NA	F	A	0	NA
1946	G125100	Columbina_minuta	Columbidae	December/2014	ESEC-Serra_Negra_do_Norte/RN	End_dry	Dry	1	0	0	NA	NA	F	A	0	NA
1947	L131221	Leptotila_verreauxi	Columbidae	December/2014	ESEC-Serra_Negra_do_Norte/RN	End_dry	Dry	0	0	0	NA	NA	NA	A	NA	NA
1948	C90756	Polioptila_plumbea	Polioptilidae	December/2014	ESEC-Serra_Negra_do_Norte/RN	End_dry	Dry	0	0	0	NA	NA	F	A	0	NA
1949	C90757	Camptostoma_obsoletum	Tyrannidae	December/2014	ESEC-Serra_Negra_do_Norte/RN	End_dry	Dry	0	0	0	NA	N/A	NA	A	0	NA
1950	L131237	Zenaida_auriculata	Columbidae	December/2014	ESEC-Serra_Negra_do_Norte/RN	End_dry	Dry	0	0	0	NA	NA	NA	A	0	0
1951	J66469	Columbina_minuta	Columbidae	December/2014	ESEC-Serra_Negra_do_Norte/RN	End_dry	Dry	1	0	0	NA	NA	NA	A	0	1
1952	F153725	Casiornis_fuscus	Tyrannidae	December/2014	ESEC-Serra_Negra_do_Norte/RN	End_dry	Dry	0	0	0	NA	NA	NA	A	0	0
1953	J66468	Columbina_minuta	Columbidae	December/2014	ESEC-Serra_Negra_do_Norte/RN	End_dry	Dry	0	0	0	NA	NA	NA	A	0	1
1954	D125835	Tolmomyias_flaviventris	Rhynchocyclidae	December/2014	ESEC-Serra_Negra_do_Norte/RN	End_dry	Dry	0	0	0	NA	N/A	NA	A	1	1
1955	E129859	Coryphospingus_pileatus	Thraupidae	December/2014	ESEC-Serra_Negra_do_Norte/RN	End_dry	Dry	0	0	0	NA	NA	M	A	0	1
1956	D72611	Volatinia_jacarina	Thraupidae	December/2014	ESEC-Serra_Negra_do_Norte/RN	End_dry	Dry	1	1	0	P	DENPET03	M	A	0	NA
1957	H119797	Nystalus_maculatus	Bucconidae	December/2014	ESEC-Serra_Negra_do_Norte/RN	End_dry	Dry	0	0	0	NA	N/A	NA	A	0	NA
1958	C90765	Polioptila_plumbea	Polioptilidae	December/2014	ESEC-Serra_Negra_do_Norte/RN	End_dry	Dry	0	0	0	NA	NA	NA	A	0	NA
1959	H119792	Columbina_passerina	Columbidae	December/2014	ESEC-Serra_Negra_do_Norte/RN	End_dry	Dry	0	0	0	NA	N/A	M	A	0	NA
1960	F14978	Myiarchus_tyrannulus	Tyrannidae	December/2014	ESEC-Serra_Negra_do_Norte/RN	End_dry	Dry	0	0	0	NA	NA	NA	A	1	NA
1961	J24663	Colaptes_melanochloros	Picidae	December/2014	ESEC-Serra_Negra_do_Norte/RN	End_dry	Dry	0	0	0	NA	N/A	M	A	0	NA
1962	D72616	Volatinia_jacarina	Thraupidae	December/2014	ESEC-Serra_Negra_do_Norte/RN	End_dry	Dry	1	0	0	NA	NA	F	A	0	NA
1963	D72615	Volatinia_jacarina	Thraupidae	December/2014	ESEC-Serra_Negra_do_Norte/RN	End_dry	Dry	1	1	0	P	PADOM11	M	A	0	NA
1964	D72619	Volatinia_jacarina	Thraupidae	December/2014	ESEC-Serra_Negra_do_Norte/RN	End_dry	Dry	1	0	0	NA	NA	F	A	0	NA
1965	D72620	Volatinia_jacarina	Thraupidae	December/2014	ESEC-Serra_Negra_do_Norte/RN	End_dry	Dry	0	0	0	NA	NA	F	A	1	NA
1966	D72610	Volatinia_jacarina	Thraupidae	December/2014	ESEC-Serra_Negra_do_Norte/RN	End_dry	Dry	0	0	0	NA	NA	F	J	0	NA
1967	E146446	Coryphospingus_pileatus	Thraupidae	December/2014	ESEC-Serra_Negra_do_Norte/RN	End_dry	Dry	1	1	0	P	BAFLA04	F	A	0	NA
1968	D72609	Volatinia_jacarina	Thraupidae	December/2014	ESEC-Serra_Negra_do_Norte/RN	End_dry	Dry	1	1	0	P	BAFLA03	F	A	0	NA
1969	C90764	Hemitriccus_margaritaceiventer	Rhynchocyclidae	December/2014	ESEC-Serra_Negra_do_Norte/RN	End_dry	Dry	0	0	0	NA	NA	NA	A	1	NA
1970	D73302	Ammodramus_humeralis	Passerellidae	December/2014	ESEC-Serra_Negra_do_Norte/RN	End_dry	Dry	0	0	0	NA	NA	NA	A	0	NA
