# Supplementary material for: Host phylogeny and seasonality shapes avian haemosporidian prevalence in a Brazilian biodiverse and dry forest: the Caatinga
Source: Parasitology. 2023 May 29;150(14):1277–85. doi: 10.1017/S0031182023000549 (PMC10941212; doi:10.1017/S0031182023000549)
Supplement: de Angeli Dutra et al. supplementary material 2 — de Angeli Dutra et al. supplementary material [file S0031182023000549sup002.csv]

Specie	n_bird_individuals	n_infections	prevalence
Columbina_minuta	401	249	0,620947631
Coryphospingus_pileatus	78	46	0,58974359
Phaeomyias_murina	41	20	0,487804878
Myiarchus_tyrannulus	39	12	0,307692308
Columbina_picui	36	20	0,555555556
Myiodynastes_maculatus	26	8	0,307692308
Volatinia_jacarina	20	14	0,7
Ammodramus_humeralis	17	7	0,411764706
Hemitriccus_margaritaceiventer	17	2	0,117647059
Veniliornis_passerinus	16	8	0,5
Casiornis_fuscus	14	3	0,214285714
Elaenia_albiceps	14	8	0,571428571
Myiarchus_swainsoni	14	4	0,285714286
Pachyramphus_polychopterus	14	9	0,642857143
Empidonomus_varius	13	3	0,230769231
Tyrannus_melancholicus	11	4	0,363636364
Coccyzus_melacoryphus	10	0	0
Leptotila_verreauxi	10	4	0,4
Polioptila_plumbea	10	6	0,6
Zenaida_auriculata	10	7	0,7
Nystalus_maculatus	9	5	0,555555556
Caprimulgus_parvulus	8	0	0
Turdus_amaurochalinus	8	2	0,25
Tolmomyias_flaviventris	7	0	0
Cyanocorax_cyanopogon	6	2	0,333333333
Cyclarhis_gujanensis	6	3	0,5
Camptostoma_obsoletum	5	0	0
Formicivora_melanogaster	5	1	0,2
Glaucidium_brasilianum	5	4	0,8
Lepidocolaptes_angustirostris	5	0	0
Sittasomus_griseicapillus	5	2	0,4
