# Supplementary material for: Host phylogeny and seasonality shapes avian haemosporidian prevalence in a Brazilian biodiverse and dry forest: the Caatinga
Source: Parasitology. 2023 May 29;150(14):1277–85. doi: 10.1017/S0031182023000549 (PMC10941212; doi:10.1017/S0031182023000549)
Supplement: de Angeli Dutra et al. supplementary material 3 — de Angeli Dutra et al. supplementary material [file S0031182023000549sup003.csv]

Host species	Parasite lineage	Parasite genus	Number of links
Ammodramus_humeralis	DENPET03	P	1
Ammodramus_humeralis	PADOM09	P	1
Ammodramus_humeralis	PHPAT01	P	2
Ammodramus_humeralis	PHPAT01/Plas	P	1
Casiornis_fuscus	PADOM09	P	1
Casiornis_fuscus	PADOM09/Plas	P	1
Columbina_minuta	29092	P	1
Columbina_minuta	COPIC01	H	15
Columbina_minuta	LEVER03	P	3
Columbina_minuta	PADOM11	P	2
Columbina_minuta	PADOM17	P	1
Columbina_minuta	PAPOL03	H	2
Columbina_minuta	PHPAT01	P	1
Columbina_minuta	SocH2	H	1
Columbina_minuta	SocH3	H	66
Columbina_picui	COPIC01	H	1
Columbina_picui	SocH3	H	2
Coryphospingus_pileatus	BAFLA04	P	1
Coryphospingus_pileatus	CORPIL01	P	4
Coryphospingus_pileatus	CORPIL03	H	1
Coryphospingus_pileatus	PADOM09	P	1
Coryphospingus_pileatus	PADOM11	P	8
Coryphospingus_pileatus	PADOM11/Plas	P	1
Coryphospingus_pileatus	PHPAT01	P	2
Elaenia_albiceps	BAFLA03	P	1
Elaenia_albiceps	PAPOL03	H	1
Elaenia_albiceps	PHPAT01	P	3
Empidonomus_varius	ELALB01	H	1
Empidonomus_varius	PADOM09	P	1
Icterus_jamacaii	LECOR04	P	3
Leptotila_verreauxi	LEVER03	P	2
Molothrus_bonariensis	PADOM11	P	1
Myiarchus_swainsoni	ELALB01	H	1
Myiarchus_swainsoni	PAPOL03	H	1
Myiarchus_swainsoni	PHPAT01	P	1
Myiarchus_tyrannulus	MYITIR01	P	2
Myiarchus_tyrannulus	PHPAT01	P	1
Myiarchus_tyrannulus	SocH2:H1477/478	H	1
Myiodynastes_maculatus	MYMAC02	H	1
Myiodynastes_maculatus	NYSMAC03	H	1
Myiodynastes_maculatus	PHPAT01	P	1
Nystalus_maculatus	NYSMAC03/NYSMAC04	H	2
Nystalus_maculatus	P3477/478	P	1
Pachyramphus_polychopterus	PADOM09	P	2
Pachyramphus_polychopterus	PAPOL03	H	4
Pachyramphus_polychopterus	SocH3	H	1
Paroaria_dominicana	PHPAT01	P	1
Phaeomyias_murina	Hp1477/478	H	1
Phaeomyias_murina	Hp2458/478	H	1
Phaeomyias_murina	P1477/478	P	1
Phaeomyias_murina	PADOM09	P	2
Phaeomyias_murina	PHPAT01	P	1
Pitangus_sulphuratus	PADOM11	P	1
Polioptila_plumbea	PADOM17:P2477/478	P	1
Polioptila_plumbea	TRMUS02	P	2
Turdus_rufiventris	PADOM11	P	1
Tyrannus_melancholicus	BAFLA02	H	3
Tyrannus_melancholicus	PADOM09	P	1
Vireo_olivaceus	VIGLOG	H	1
Volatinia_jacarina	BAFLA03	P	1
Volatinia_jacarina	DENPET03	P	1
Volatinia_jacarina	JA09	P	1
Volatinia_jacarina	LECOR04	P	3
Volatinia_jacarina	PADOM09	P	1
Volatinia_jacarina	PADOM11	P	2
Zenaida_auriculata	H1477/478	H	1
Zenaida_auriculata	H2473/478	H	1
Zenaida_auriculata	SocH2	H	2
Zenaida_auriculata	SocH2/Haem	H	1
Zonotrichia_capensis	BAFLA03	P	1
